# Supplementary material for: Identifying a Polymorphic ‘Switch’ That Influences miRNAs' Regulation of a Myasthenia Gravis Risk Pathway
Source: PLoS One. 2014 Aug 12;9(8):e104827. doi: 10.1371/journal.pone.0104827 (PMC4130595; doi:10.1371/journal.pone.0104827)
Supplement: Table S2 — The detail information of overlapped myasthenia gravis risk pathways. (XLS) [file pone.0104827.s004.xls]

## Sheet: result
Supplementary table S2. The detail information of overlapped myasthenia gravis risk pathways.
pathway1	pathway2	FDR	pvalue	path1Num	path2Num	interNum	unionNum	pathway1Name	pathway2Name
hsa04060	hsa04630	1.13e-91	1.4351e-89	275	155	96	334	Cytokine-cytokine receptor interaction	Jak-STAT signaling pathway
hsa05200	hsa05215	1.19e-81	7.5565e-80	326	89	75	340	Pathways in cancer	Prostate cancer
hsa04940	hsa05330	6.17e-74	2.61197e-72	45	39	34	50	Type I diabetes mellitus	Allograft rejection
hsa05320	hsa05330	9.96e-73	3.1623e-71	54	39	35	58	Autoimmune thyroid disease	Allograft rejection
hsa04940	hsa05332	6e-71	1.524e-69	45	43	34	54	Type I diabetes mellitus	Graft-versus-host disease
hsa05330	hsa05332	2.59e-68	5.48217e-67	39	43	32	50	Allograft rejection	Graft-versus-host disease
hsa05320	hsa05332	4.53e-55	8.21871e-54	54	43	30	67	Autoimmune thyroid disease	Graft-versus-host disease
hsa04940	hsa05320	4.24e-54	6.731e-53	45	54	30	69	Type I diabetes mellitus	Autoimmune thyroid disease
hsa04650	hsa04660	1.96e-47	2.76578e-46	141	108	46	203	Natural killer cell mediated cytotoxicity	T cell receptor signaling pathway
hsa05200	hsa05219	6.36e-46	8.0772e-45	326	42	39	329	Pathways in cancer	Bladder cancer
hsa04672	hsa05330	9.94e-43	1.14762e-41	49	39	24	64	Intestinal immune network for IgA production	Allograft rejection
hsa05310	hsa05330	2.58e-41	2.7305e-40	31	39	21	49	Asthma	Allograft rejection
hsa04660	hsa04722	3.92e-40	3.6195e-39	108	127	40	195	T cell receptor signaling pathway	Neurotrophin signaling pathway
hsa04010	hsa04722	3.99e-40	3.6195e-39	272	127	55	344	MAPK signaling pathway	Neurotrophin signaling pathway
hsa04010	hsa05200	2.1e-39	1.778e-38	272	326	82	516	MAPK signaling pathway	Pathways in cancer
hsa04672	hsa05320	5.2e-38	4.1275e-37	49	54	24	79	Intestinal immune network for IgA production	Autoimmune thyroid disease
hsa05200	hsa05216	4.16e-37	3.10776e-36	326	29	29	326	Pathways in cancer	Thyroid cancer
hsa04672	hsa05310	5.82e-36	4.10633e-35	49	31	20	60	Intestinal immune network for IgA production	Asthma
hsa05310	hsa05320	6.55e-35	4.37816e-34	31	54	20	65	Asthma	Autoimmune thyroid disease
hsa04672	hsa05332	6.22e-32	3.9497e-31	49	43	20	72	Intestinal immune network for IgA production	Graft-versus-host disease
hsa04620	hsa04660	9.48e-32	5.73314e-31	102	108	32	178	Toll-like receptor signaling pathway	T cell receptor signaling pathway
hsa04722	hsa05215	1.96e-31	1.13145e-30	127	89	32	184	Neurotrophin signaling pathway	Prostate cancer
hsa04010	hsa04660	1.17e-30	6.46043e-30	272	108	44	336	MAPK signaling pathway	T cell receptor signaling pathway
hsa04660	hsa05215	2.85e-29	1.46812e-28	108	89	29	168	T cell receptor signaling pathway	Prostate cancer
hsa04672	hsa04940	2.89e-29	1.46812e-28	49	45	19	75	Intestinal immune network for IgA production	Type I diabetes mellitus
hsa04620	hsa04722	3.11e-29	1.51912e-28	102	127	32	197	Toll-like receptor signaling pathway	Neurotrophin signaling pathway
hsa05215	hsa05219	5.28e-28	2.48356e-27	89	42	21	110	Prostate cancer	Bladder cancer
hsa05310	hsa05332	1.62e-27	7.34786e-27	31	43	16	58	Asthma	Graft-versus-host disease
hsa04940	hsa05310	3.92e-27	1.71669e-26	45	31	16	60	Type I diabetes mellitus	Asthma
hsa04722	hsa05200	8.21e-27	3.47557e-26	127	326	47	406	Neurotrophin signaling pathway	Pathways in cancer
hsa04650	hsa05320	3.92e-25	1.60594e-24	141	54	24	171	Natural killer cell mediated cytotoxicity	Autoimmune thyroid disease
hsa04620	hsa04650	5.5e-25	2.18281e-24	102	141	30	213	Toll-like receptor signaling pathway	Natural killer cell mediated cytotoxicity
hsa04620	hsa04630	5.83e-25	2.24367e-24	102	155	31	226	Toll-like receptor signaling pathway	Jak-STAT signaling pathway
hsa04650	hsa05332	3.57e-23	1.3335e-22	141	43	21	163	Natural killer cell mediated cytotoxicity	Graft-versus-host disease
hsa04630	hsa04650	1.56e-22	5.66057e-22	155	141	33	263	Jak-STAT signaling pathway	Natural killer cell mediated cytotoxicity
hsa04660	hsa05200	6.92e-22	2.44122e-21	108	326	39	395	T cell receptor signaling pathway	Pathways in cancer
hsa04650	hsa04722	9.9e-21	3.39811e-20	141	127	29	239	Natural killer cell mediated cytotoxicity	Neurotrophin signaling pathway
hsa04060	hsa04640	1.74e-20	5.81526e-20	275	88	32	331	Cytokine-cytokine receptor interaction	Hematopoietic cell lineage
hsa04010	hsa04620	1.83e-20	5.95923e-20	272	102	34	340	MAPK signaling pathway	Toll-like receptor signaling pathway
hsa05215	hsa05216	1.89e-20	6.00075e-20	89	29	15	103	Prostate cancer	Thyroid cancer
hsa05216	hsa05219	2.59e-19	8.02268e-19	29	42	12	59	Thyroid cancer	Bladder cancer
hsa04620	hsa05215	1.57e-18	4.74738e-18	102	89	21	170	Toll-like receptor signaling pathway	Prostate cancer
hsa04010	hsa05215	2.59e-18	7.64953e-18	272	89	30	331	MAPK signaling pathway	Prostate cancer
hsa04060	hsa04672	5.5e-18	1.5875e-17	275	49	23	301	Cytokine-cytokine receptor interaction	Intestinal immune network for IgA production
hsa04620	hsa05200	6.38e-18	1.80058e-17	102	326	34	394	Toll-like receptor signaling pathway	Pathways in cancer
hsa04620	hsa05320	4.99e-16	1.37767e-15	102	54	16	140	Toll-like receptor signaling pathway	Autoimmune thyroid disease
hsa04630	hsa04660	5.74e-16	1.55102e-15	155	108	24	239	Jak-STAT signaling pathway	T cell receptor signaling pathway
hsa04060	hsa05320	1.24e-15	3.28083e-15	275	54	22	307	Cytokine-cytokine receptor interaction	Autoimmune thyroid disease
hsa04630	hsa05320	1.31e-15	3.39531e-15	155	54	18	191	Jak-STAT signaling pathway	Autoimmune thyroid disease
hsa04650	hsa05215	1.7e-15	4.318e-15	141	89	21	209	Natural killer cell mediated cytotoxicity	Prostate cancer
hsa04060	hsa04620	2.35e-15	5.85196e-15	275	102	29	348	Cytokine-cytokine receptor interaction	Toll-like receptor signaling pathway
hsa04630	hsa04640	9.52e-15	2.32508e-14	155	88	21	222	Jak-STAT signaling pathway	Hematopoietic cell lineage
hsa04010	hsa04650	6.36e-14	1.524e-13	272	141	32	381	MAPK signaling pathway	Natural killer cell mediated cytotoxicity
hsa04650	hsa05200	1.83e-12	4.30389e-12	141	326	33	434	Natural killer cell mediated cytotoxicity	Pathways in cancer
hsa04650	hsa05330	4.18e-12	9.652e-12	141	39	13	167	Natural killer cell mediated cytotoxicity	Allograft rejection
hsa04630	hsa05200	5.94e-12	1.34711e-11	155	326	34	447	Jak-STAT signaling pathway	Pathways in cancer
hsa04650	hsa04940	3.3e-11	7.35263e-11	141	45	13	173	Natural killer cell mediated cytotoxicity	Type I diabetes mellitus
hsa04060	hsa04650	1.04e-10	2.27724e-10	275	141	28	388	Cytokine-cytokine receptor interaction	Natural killer cell mediated cytotoxicity
hsa04630	hsa05215	1.77e-10	3.81e-10	155	89	17	227	Jak-STAT signaling pathway	Prostate cancer
hsa04722	hsa05216	3.4e-10	7.19667e-10	127	29	10	146	Neurotrophin signaling pathway	Thyroid cancer
hsa04010	hsa05219	3.9e-10	8.11967e-10	272	42	15	299	MAPK signaling pathway	Bladder cancer
hsa04640	hsa05310	5.7e-10	1.16758e-09	88	31	9	110	Hematopoietic cell lineage	Asthma
hsa04722	hsa05219	1.2e-09	2.41905e-09	127	42	11	158	Neurotrophin signaling pathway	Bladder cancer
hsa04640	hsa05332	1.37e-08	2.71859e-08	88	43	9	122	Hematopoietic cell lineage	Graft-versus-host disease
hsa04010	hsa05216	4.45e-08	8.69462e-08	272	29	11	290	MAPK signaling pathway	Thyroid cancer
hsa04640	hsa04672	4.62e-08	8.89e-08	88	49	9	128	Hematopoietic cell lineage	Intestinal immune network for IgA production
hsa04650	hsa05219	5.34e-08	1.01221e-07	141	42	10	173	Natural killer cell mediated cytotoxicity	Bladder cancer
hsa04660	hsa05219	6.74e-08	1.25879e-07	108	42	9	141	T cell receptor signaling pathway	Bladder cancer
hsa04640	hsa05330	1.09e-07	2.00623e-07	88	39	8	119	Hematopoietic cell lineage	Allograft rejection
hsa04060	hsa05330	1.78e-07	3.22943e-07	275	39	12	302	Cytokine-cytokine receptor interaction	Allograft rejection
hsa04640	hsa04940	3.53e-07	6.26181e-07	88	45	8	125	Hematopoietic cell lineage	Type I diabetes mellitus
hsa04650	hsa05216	3.55e-07	6.26181e-07	141	29	8	162	Natural killer cell mediated cytotoxicity	Thyroid cancer
hsa04660	hsa05330	5.39e-07	9.37712e-07	108	39	8	139	T cell receptor signaling pathway	Allograft rejection
hsa04660	hsa05216	8.79e-07	1.50855e-06	108	29	7	130	T cell receptor signaling pathway	Thyroid cancer
hsa04060	hsa05310	1.19e-06	2.01507e-06	275	31	10	296	Cytokine-cytokine receptor interaction	Asthma
hsa04640	hsa05320	1.52e-06	2.54e-06	88	54	8	134	Hematopoietic cell lineage	Autoimmune thyroid disease
hsa04630	hsa04722	1.68e-06	2.77091e-06	155	127	15	267	Jak-STAT signaling pathway	Neurotrophin signaling pathway
hsa04660	hsa04672	3.37e-06	5.48705e-06	108	49	8	149	T cell receptor signaling pathway	Intestinal immune network for IgA production
hsa04640	hsa04660	5.85e-06	9.40443e-06	88	108	10	186	Hematopoietic cell lineage	T cell receptor signaling pathway
hsa04060	hsa04940	4.66e-05	7.39775e-05	275	45	10	310	Cytokine-cytokine receptor interaction	Type I diabetes mellitus
hsa04620	hsa05330	6.2e-05	9.72099e-05	102	39	6	135	Toll-like receptor signaling pathway	Allograft rejection
hsa04660	hsa05320	6.72e-05	0.000104078	108	54	7	155	T cell receptor signaling pathway	Autoimmune thyroid disease
hsa04630	hsa05330	7.78e-05	0.000119043	155	39	7	187	Jak-STAT signaling pathway	Allograft rejection
hsa04620	hsa04940	0.00014182	0.000214418	102	45	6	141	Toll-like receptor signaling pathway	Type I diabetes mellitus
hsa04630	hsa05310	0.000166452	0.000248699	155	31	6	180	Jak-STAT signaling pathway	Asthma
hsa04660	hsa05310	0.000272952	0.00040308	108	31	5	134	T cell receptor signaling pathway	Asthma
hsa04060	hsa05200	0.000290248	0.000423695	275	326	31	570	Cytokine-cytokine receptor interaction	Pathways in cancer
hsa04630	hsa04672	0.000344677	0.000497432	155	49	7	197	Jak-STAT signaling pathway	Intestinal immune network for IgA production
hsa04060	hsa05219	0.000820371	0.00117064	275	42	8	309	Cytokine-cytokine receptor interaction	Bladder cancer
hsa04620	hsa05219	0.000892303	0.00125914	102	42	5	139	Toll-like receptor signaling pathway	Bladder cancer
hsa04060	hsa05332	0.000965928	0.00134805	275	43	8	310	Cytokine-cytokine receptor interaction	Graft-versus-host disease
hsa04620	hsa05332	0.000995328	0.00137399	102	43	5	140	Toll-like receptor signaling pathway	Graft-versus-host disease
hsa04620	hsa05216	0.00171605	0.00234342	102	29	4	127	Toll-like receptor signaling pathway	Thyroid cancer
hsa04640	hsa05200	0.00452496	0.00611351	88	326	12	402	Hematopoietic cell lineage	Pathways in cancer
hsa04660	hsa05332	0.00896116	0.0119796	108	43	4	147	T cell receptor signaling pathway	Graft-versus-host disease
hsa04660	hsa04940	0.0105072	0.0139002	108	45	4	149	T cell receptor signaling pathway	Type I diabetes mellitus
hsa04620	hsa04672	0.0116096	0.0152002	102	49	4	147	Toll-like receptor signaling pathway	Intestinal immune network for IgA production
hsa04630	hsa04940	0.0345865	0.0448213	155	45	4	196	Jak-STAT signaling pathway	Type I diabetes mellitus
hsa04010	hsa05332	0.0549832	0.0705339	272	43	5	310	MAPK signaling pathway	Graft-versus-host disease
hsa04010	hsa04940	0.0646177	0.0820645	272	45	5	312	MAPK signaling pathway	Type I diabetes mellitus
hsa04620	hsa04640	0.0751938	0.0945506	102	88	4	186	Toll-like receptor signaling pathway	Hematopoietic cell lineage
hsa04060	hsa05215	0.0797174	0.099256	275	89	8	356	Cytokine-cytokine receptor interaction	Prostate cancer
hsa04060	hsa04722	0.0930501	0.114732	275	127	2	400	Cytokine-cytokine receptor interaction	Neurotrophin signaling pathway
hsa04620	hsa05310	0.108111	0.13202	102	31	2	131	Toll-like receptor signaling pathway	Asthma
hsa04010	hsa04060	0.111323	0.134648	272	275	19	528	MAPK signaling pathway	Cytokine-cytokine receptor interaction
hsa04630	hsa05332	0.114395	0.137058	155	43	3	195	Jak-STAT signaling pathway	Graft-versus-host disease
hsa04650	hsa05310	0.182048	0.216075	141	31	2	170	Natural killer cell mediated cytotoxicity	Asthma
hsa04630	hsa05216	0.18999	0.223414	155	29	2	182	Jak-STAT signaling pathway	Thyroid cancer
hsa04060	hsa04660	0.252507	0.294206	275	108	8	375	Cytokine-cytokine receptor interaction	T cell receptor signaling pathway
hsa04010	hsa04640	0.320657	0.370014	272	88	6	354	MAPK signaling pathway	Hematopoietic cell lineage
hsa04630	hsa05219	0.323398	0.370014	155	42	2	195	Jak-STAT signaling pathway	Bladder cancer
hsa04010	hsa05330	0.435516	0.493844	272	39	3	308	MAPK signaling pathway	Allograft rejection
hsa04940	hsa05215	0.513951	0.577626	45	89	1	133	Type I diabetes mellitus	Prostate cancer
hsa04722	hsa05330	0.591316	0.658747	127	39	1	165	Neurotrophin signaling pathway	Allograft rejection
hsa05200	hsa05332	0.737153	0.814073	326	43	3	366	Pathways in cancer	Graft-versus-host disease
hsa05200	hsa05320	0.769128	0.842062	326	54	2	378	Pathways in cancer	Autoimmune thyroid disease
hsa04010	hsa04630	1	1	272	155	7	420	MAPK signaling pathway	Jak-STAT signaling pathway
hsa04010	hsa04672	1	1	272	49	2	319	MAPK signaling pathway	Intestinal immune network for IgA production
hsa04010	hsa05310	1	1	272	31	1	302	MAPK signaling pathway	Asthma
hsa04010	hsa05320	1	1	272	54	2	324	MAPK signaling pathway	Autoimmune thyroid disease
hsa04640	hsa04650	1	1	88	141	2	227	Hematopoietic cell lineage	Natural killer cell mediated cytotoxicity
hsa04672	hsa05200	1	1	49	326	2	373	Intestinal immune network for IgA production	Pathways in cancer
hsa04722	hsa04940	1	1	127	45	1	171	Neurotrophin signaling pathway	Type I diabetes mellitus
hsa04722	hsa05320	1	1	127	54	1	180	Neurotrophin signaling pathway	Autoimmune thyroid disease
hsa04722	hsa05332	1	1	127	43	1	169	Neurotrophin signaling pathway	Graft-versus-host disease
hsa04940	hsa05200	1	1	45	326	2	369	Type I diabetes mellitus	Pathways in cancer
hsa05200	hsa05330	1	1	326	39	2	363	Pathways in cancer	Allograft rejection
