# Supplementary material for: Identifying a Polymorphic ‘Switch’ That Influences miRNAs' Regulation of a Myasthenia Gravis Risk Pathway
Source: PLoS One. 2014 Aug 12;9(8):e104827. doi: 10.1371/journal.pone.0104827 (PMC4130595; doi:10.1371/journal.pone.0104827)
Supplement: Table S3 — The details of microRNA regulation to myasthenia gravis risk pathways. (XLS) [file pone.0104827.s005.xls]

## Sheet: Sheet1
Supplementary table S3. The details of microRNA regulation to myasthenia gravis risk pathways.
pathwayID	pathwayName	annComponentRatio	annBgRatio	pvalue	fdr	annComponentList	annBgComponentList	annComponentNameList	miRNA
hsa05200	Pathways in cancer	58/1512	322/21796	1.69931e-11	3.72148e-09	10000;10928;112398;1147;1282;1399;1855;1857;1871;2247;2252;2260;2263;2277;2308;2322;2885;3480;3551;3673;3728;3915;405;4088;4254;4790;4843;51684;5295;54361;54583;5595;5601;5604;5727;5894;5915;595;596;5979;613;6608;6655;7170;7422;7476;7478;8030;8313;8322;8323;83593;8453;8503;862;89780;898;998	10000;1017;1019;1021;1026;1027;1029;10297;1030;10319;10342;10401;1050;10928;11186;11211;112398;112399;1147;1163;1282;1284;1286;1288;1387;1398;1399;1436;1438;1441;1487;1488;1495;1496;1499;1612;1613;1630;1855;1856;1857;1869;1870;1871;1950;1956;2033;2034;2064;207;208;2122;2246;2247;2248;2249;2250;2251;2252;2253;2254;2255;2256;2257;2258;2259;2260;2261;2263;2271;2277;22798;2308;2322;2323;2335;2353;235…	ARNT;CCND1;BCL2;BCR;RUNX1T1;CCNE1;CDC42;CHUK;COL4A1;CRKL;DVL1;DVL3;E2F3;FGF2;FGF7;FGFR1;FGFR2;FIGF;FOXO1;FLT3;GRB2;IGF1R;IKBKB;ITGA2;JUP;LAMC1;SMAD3;KITLG;NFKB1;NOS2;PIK3R1;MAPK3;MAPK9;MAP2K1;PTCH1;RAF1;RARB;RET;SMO;SOS2;TPM3;VEGFA;WNT7A;WNT8A;CCDC6;AXIN2;FZD4;FZD6;CUL2;PIK3R3;AKT3;RALBP1;SUFU;WNT4;EGLN1;RASSF5;WNT3A;EGLN2	miR-497
hsa05200	Pathways in cancer	59/1570	322/21796	2.51393e-11	5.50551e-09	1021;1027;1147;1282;1387;1399;1487;1869;1871;2034;207;208;2253;2308;2335;25;324;331;332;355;3569;3576;3673;3728;3815;3845;387;4089;4193;4233;4286;4437;4792;4893;51176;5154;54361;54583;5578;5728;595;613;6513;6608;6776;6777;7046;7170;7184;7422;7428;7473;7474;8030;8313;83439;8503;861;898	10000;1017;1019;1021;1026;1027;1029;10297;1030;10319;10342;10401;1050;10928;11186;11211;112398;112399;1147;1163;1282;1284;1286;1288;1387;1398;1399;1436;1438;1441;1487;1488;1495;1496;1499;1612;1613;1630;1855;1856;1857;1869;1870;1871;1950;1956;2033;2034;2064;207;208;2122;2246;2247;2248;2249;2250;2251;2252;2253;2254;2255;2256;2257;2258;2259;2260;2261;2263;2271;2277;22798;2308;2322;2323;2335;2353;235…	ABL1;AKT1;AKT2;APC;XIAP;BIRC5;FAS;RHOA;CCND1;BCR;RUNX1;CCNE1;CDK6;CDKN1B;CHUK;COL4A1;CREBBP;CRKL;CTBP1;E2F1;E2F3;EPAS1;FGF8;FOXO1;FN1;IL6;IL8;ITGA2;JUP;KIT;KRAS;SMAD4;MDM2;MET;MITF;MSH3;NFKBIA;NRAS;PDGFA;PRKCA;PTEN;SLC2A1;SMO;STAT5A;STAT5B;TGFBR1;TPM3;HSP90B1;VEGFA;VHL;WNT3;WNT5A;CCDC6;AXIN2;PIK3R3;LEF1;WNT4;EGLN1;TCF7L1	miR-548d-3p
hsa05200	Pathways in cancer	56/1443	322/21796	2.59279e-11	5.67822e-09	10000;10342;112398;1147;1282;1399;1630;1855;1857;1871;2247;2252;2253;2260;2263;2277;2308;2322;2885;3480;3551;3673;3915;405;4088;4254;4790;5295;54361;54583;5595;5601;5604;5727;5894;5915;595;596;5979;613;6655;7170;7422;7476;7478;7482;8030;8031;8313;83593;8453;8503;862;89780;898;998	10000;1017;1019;1021;1026;1027;1029;10297;1030;10319;10342;10401;1050;10928;11186;11211;112398;112399;1147;1163;1282;1284;1286;1288;1387;1398;1399;1436;1438;1441;1487;1488;1495;1496;1499;1612;1613;1630;1855;1856;1857;1869;1870;1871;1950;1956;2033;2034;2064;207;208;2122;2246;2247;2248;2249;2250;2251;2252;2253;2254;2255;2256;2257;2258;2259;2260;2261;2263;2271;2277;22798;2308;2322;2323;2335;2353;235…	ARNT;CCND1;BCL2;BCR;RUNX1T1;CCNE1;CDC42;CHUK;COL4A1;CRKL;DCC;DVL1;DVL3;E2F3;FGF2;FGF7;FGF8;FGFR1;FGFR2;FIGF;FOXO1;FLT3;GRB2;IGF1R;IKBKB;ITGA2;LAMC1;SMAD3;KITLG;NFKB1;PIK3R1;MAPK3;MAPK9;MAP2K1;PTCH1;RAF1;RARB;RET;SOS2;TPM3;VEGFA;WNT7A;WNT8A;WNT2B;CCDC6;NCOA4;AXIN2;CUL2;PIK3R3;AKT3;TFG;WNT4;EGLN1;RASSF5;WNT3A;EGLN2	miR-195
hsa05200	Pathways in cancer	56/1473	322/21796	5.71532e-11	1.25165e-08	10000;10342;10928;112398;1147;1282;1399;1630;1855;1857;1871;2247;2252;2253;2260;2263;2277;2308;2322;2885;3480;3551;3673;3728;3915;405;4088;4254;4790;5295;54361;54583;5595;5601;5604;5727;5894;5915;595;596;5979;613;6655;7170;7422;7476;7482;8030;8313;83593;8453;8503;862;89780;898;998	10000;1017;1019;1021;1026;1027;1029;10297;1030;10319;10342;10401;1050;10928;11186;11211;112398;112399;1147;1163;1282;1284;1286;1288;1387;1398;1399;1436;1438;1441;1487;1488;1495;1496;1499;1612;1613;1630;1855;1856;1857;1869;1870;1871;1950;1956;2033;2034;2064;207;208;2122;2246;2247;2248;2249;2250;2251;2252;2253;2254;2255;2256;2257;2258;2259;2260;2261;2263;2271;2277;22798;2308;2322;2323;2335;2353;235…	ARNT;CCND1;BCL2;BCR;RUNX1T1;CCNE1;CDC42;CHUK;COL4A1;CRKL;DCC;DVL1;DVL3;E2F3;FGF2;FGF7;FGF8;FGFR1;FGFR2;FIGF;FOXO1;FLT3;GRB2;IGF1R;IKBKB;ITGA2;JUP;LAMC1;SMAD3;KITLG;NFKB1;PIK3R1;MAPK3;MAPK9;MAP2K1;PTCH1;RAF1;RARB;RET;SOS2;TPM3;VEGFA;WNT7A;WNT2B;CCDC6;AXIN2;CUL2;PIK3R3;AKT3;TFG;RALBP1;WNT4;EGLN1;RASSF5;WNT3A;EGLN2	miR-16
hsa05200	Pathways in cancer	55/1533	322/21796	7.41136e-10	1.62309e-07	10000;10342;10928;112398;1282;1399;1630;1855;1857;1871;208;2247;2252;2260;2263;2277;2308;2322;2885;3480;3551;3673;3728;3915;405;4088;4254;4790;4843;5295;54361;54583;5594;5601;5604;5727;5894;5915;595;596;5979;613;6655;7422;7476;7478;8030;8313;83593;8453;8503;862;89780;898;998	10000;1017;1019;1021;1026;1027;1029;10297;1030;10319;10342;10401;1050;10928;11186;11211;112398;112399;1147;1163;1282;1284;1286;1288;1387;1398;1399;1436;1438;1441;1487;1488;1495;1496;1499;1612;1613;1630;1855;1856;1857;1869;1870;1871;1950;1956;2033;2034;2064;207;208;2122;2246;2247;2248;2249;2250;2251;2252;2253;2254;2255;2256;2257;2258;2259;2260;2261;2263;2271;2277;22798;2308;2322;2323;2335;2353;235…	AKT2;ARNT;CCND1;BCL2;BCR;RUNX1T1;CCNE1;CDC42;COL4A1;CRKL;DCC;DVL1;DVL3;E2F3;FGF2;FGF7;FGFR1;FGFR2;FIGF;FOXO1;FLT3;GRB2;IGF1R;IKBKB;ITGA2;JUP;LAMC1;SMAD3;KITLG;NFKB1;NOS2;PIK3R1;MAPK1;MAPK9;MAP2K1;PTCH1;RAF1;RARB;RET;SOS2;VEGFA;WNT7A;WNT8A;CCDC6;AXIN2;CUL2;PIK3R3;AKT3;TFG;RALBP1;WNT4;EGLN1;RASSF5;WNT3A;EGLN2	miR-15b
hsa04722	Neurotrophin signaling pathway	30/1533	126/21796	2.38311e-09	2.60951e-07	10000;10818;10971;11108;1399;208;2885;3551;3656;3667;396;4215;4790;4915;5295;5594;5601;5604;5894;596;6197;627;6272;6655;7533;801;818;8503;8660;998	10000;10019;10603;10782;10818;10971;11108;11213;1398;1399;1432;1445;163688;207;208;2309;23533;25;2549;25759;25970;27018;27330;2885;2889;2932;3265;3551;356;3654;3656;3667;3725;3845;387;396;397;399694;4214;4215;4217;468;4790;4792;4793;4794;4803;4804;4893;4908;4909;4914;4915;4916;51135;5163;51806;5290;5291;5293;5294;5295;5296;5335;53358;5336;5594;5595;5598;5599;5600;5601;5602;5603;5604;5605;5607;560…	AKT2;ARHGDIA;BCL2;BDNF;CALM1;CAMK2G;CDC42;CRKL;GRB2;IKBKB;IRAK2;IRS1;MAP3K3;NFKB1;NTRK2;PIK3R1;MAPK1;MAPK9;MAP2K1;RAF1;RPS6KA3;SORT1;SOS2;YWHAH;PIK3R3;IRS2;AKT3;FRS2;YWHAQ;PRDM4	miR-15b
hsa05200	Pathways in cancer	53/1474	322/21796	1.47662e-09	3.2338e-07	10000;112398;1147;1282;1399;1855;1857;1871;2247;2252;2260;2263;2277;2308;2322;2885;3551;3673;3915;405;4088;4254;4790;4843;51684;5295;54361;54583;5594;5601;5604;5727;5894;5915;595;596;5979;613;6655;7170;7422;7476;8030;8031;8313;8322;83593;8453;8503;862;89780;898;998	10000;1017;1019;1021;1026;1027;1029;10297;1030;10319;10342;10401;1050;10928;11186;11211;112398;112399;1147;1163;1282;1284;1286;1288;1387;1398;1399;1436;1438;1441;1487;1488;1495;1496;1499;1612;1613;1630;1855;1856;1857;1869;1870;1871;1950;1956;2033;2034;2064;207;208;2122;2246;2247;2248;2249;2250;2251;2252;2253;2254;2255;2256;2257;2258;2259;2260;2261;2263;2271;2277;22798;2308;2322;2323;2335;2353;235…	ARNT;CCND1;BCL2;BCR;RUNX1T1;CCNE1;CDC42;CHUK;COL4A1;CRKL;DVL1;DVL3;E2F3;FGF2;FGF7;FGFR1;FGFR2;FIGF;FOXO1;FLT3;GRB2;IKBKB;ITGA2;LAMC1;SMAD3;KITLG;NFKB1;NOS2;PIK3R1;MAPK1;MAPK9;MAP2K1;PTCH1;RAF1;RARB;RET;SOS2;TPM3;VEGFA;WNT7A;CCDC6;NCOA4;AXIN2;FZD4;CUL2;PIK3R3;AKT3;SUFU;WNT4;EGLN1;RASSF5;WNT3A;EGLN2	miR-424
hsa04722	Neurotrophin signaling pathway	29/1474	126/21796	4.15707e-09	4.55199e-07	10000;10818;10971;11108;1399;2885;3551;3656;3667;396;4215;4790;4915;5295;5594;5601;5604;5894;596;6197;627;6272;6655;7533;801;818;8503;8660;998	10000;10019;10603;10782;10818;10971;11108;11213;1398;1399;1432;1445;163688;207;208;2309;23533;25;2549;25759;25970;27018;27330;2885;2889;2932;3265;3551;356;3654;3656;3667;3725;3845;387;396;397;399694;4214;4215;4217;468;4790;4792;4793;4794;4803;4804;4893;4908;4909;4914;4915;4916;51135;5163;51806;5290;5291;5293;5294;5295;5296;5335;53358;5336;5594;5595;5598;5599;5600;5601;5602;5603;5604;5605;5607;560…	ARHGDIA;BCL2;BDNF;CALM1;CAMK2G;CDC42;CRKL;GRB2;IKBKB;IRAK2;IRS1;MAP3K3;NFKB1;NTRK2;PIK3R1;MAPK1;MAPK9;MAP2K1;RAF1;RPS6KA3;SORT1;SOS2;YWHAH;PIK3R3;IRS2;AKT3;FRS2;YWHAQ;PRDM4	miR-424
hsa04722	Neurotrophin signaling pathway	29/1512	126/21796	7.36133e-09	5.00636e-07	10000;10818;10971;11108;1399;2885;3551;3656;3667;396;4215;4790;4915;5295;5595;5601;5604;5894;596;6197;627;6272;6655;7533;801;818;8503;8660;998	10000;10019;10603;10782;10818;10971;11108;11213;1398;1399;1432;1445;163688;207;208;2309;23533;25;2549;25759;25970;27018;27330;2885;2889;2932;3265;3551;356;3654;3656;3667;3725;3845;387;396;397;399694;4214;4215;4217;468;4790;4792;4793;4794;4803;4804;4893;4908;4909;4914;4915;4916;51135;5163;51806;5290;5291;5293;5294;5295;5296;5335;53358;5336;5594;5595;5598;5599;5600;5601;5602;5603;5604;5605;5607;560…	ARHGDIA;BCL2;BDNF;CALM1;CAMK2G;CDC42;CRKL;GRB2;IKBKB;IRAK2;IRS1;MAP3K3;NFKB1;NTRK2;PIK3R1;MAPK3;MAPK9;MAP2K1;RAF1;RPS6KA3;SORT1;SOS2;YWHAH;PIK3R3;IRS2;AKT3;FRS2;YWHAQ;PRDM4	miR-497
hsa05200	Pathways in cancer	53/1549	322/21796	8.12984e-09	1.78043e-06	10000;10342;10928;112398;1282;1399;1630;1855;1857;1871;208;2247;2252;2260;2263;2277;2308;2322;2885;3480;3551;3673;3728;3915;405;4088;4254;4790;5295;54361;54583;5601;5604;5727;5894;5915;595;596;5979;613;6655;7422;7476;7478;8030;8313;83593;8453;8503;862;89780;898;998	10000;1017;1019;1021;1026;1027;1029;10297;1030;10319;10342;10401;1050;10928;11186;11211;112398;112399;1147;1163;1282;1284;1286;1288;1387;1398;1399;1436;1438;1441;1487;1488;1495;1496;1499;1612;1613;1630;1855;1856;1857;1869;1870;1871;1950;1956;2033;2034;2064;207;208;2122;2246;2247;2248;2249;2250;2251;2252;2253;2254;2255;2256;2257;2258;2259;2260;2261;2263;2271;2277;22798;2308;2322;2323;2335;2353;235…	AKT2;ARNT;CCND1;BCL2;BCR;RUNX1T1;CCNE1;CDC42;COL4A1;CRKL;DCC;DVL1;DVL3;E2F3;FGF2;FGF7;FGFR1;FGFR2;FIGF;FOXO1;FLT3;GRB2;IGF1R;IKBKB;ITGA2;JUP;LAMC1;SMAD3;KITLG;NFKB1;PIK3R1;MAPK9;MAP2K1;PTCH1;RAF1;RARB;RET;SOS2;VEGFA;WNT7A;WNT8A;CCDC6;AXIN2;CUL2;PIK3R3;AKT3;TFG;RALBP1;WNT4;EGLN1;RASSF5;WNT3A;EGLN2	miR-15a
hsa04722	Neurotrophin signaling pathway	28/1473	126/21796	1.71851e-08	1.88177e-06	10000;10818;10971;11108;1399;2885;3551;3656;3667;396;4790;5295;5595;5601;5604;5609;5894;596;6197;627;6272;6655;7533;801;818;8503;8660;998	10000;10019;10603;10782;10818;10971;11108;11213;1398;1399;1432;1445;163688;207;208;2309;23533;25;2549;25759;25970;27018;27330;2885;2889;2932;3265;3551;356;3654;3656;3667;3725;3845;387;396;397;399694;4214;4215;4217;468;4790;4792;4793;4794;4803;4804;4893;4908;4909;4914;4915;4916;51135;5163;51806;5290;5291;5293;5294;5295;5296;5335;53358;5336;5594;5595;5598;5599;5600;5601;5602;5603;5604;5605;5607;560…	ARHGDIA;BCL2;BDNF;CALM1;CAMK2G;CDC42;CRKL;GRB2;IKBKB;IRAK2;IRS1;NFKB1;PIK3R1;MAPK3;MAPK9;MAP2K1;MAP2K7;RAF1;RPS6KA3;SORT1;SOS2;YWHAH;PIK3R3;IRS2;AKT3;FRS2;YWHAQ;PRDM4	miR-16
hsa04722	Neurotrophin signaling pathway	27/1443	126/21796	4.52537e-08	3.30352e-06	10000;10818;10971;11108;1399;2885;3551;3656;3667;396;4790;5295;5595;5601;5604;5894;596;6197;627;6272;6655;7533;801;818;8503;8660;998	10000;10019;10603;10782;10818;10971;11108;11213;1398;1399;1432;1445;163688;207;208;2309;23533;25;2549;25759;25970;27018;27330;2885;2889;2932;3265;3551;356;3654;3656;3667;3725;3845;387;396;397;399694;4214;4215;4217;468;4790;4792;4793;4794;4803;4804;4893;4908;4909;4914;4915;4916;51135;5163;51806;5290;5291;5293;5294;5295;5296;5335;53358;5336;5594;5595;5598;5599;5600;5601;5602;5603;5604;5605;5607;560…	ARHGDIA;BCL2;BDNF;CALM1;CAMK2G;CDC42;CRKL;GRB2;IKBKB;IRAK2;IRS1;NFKB1;PIK3R1;MAPK3;MAPK9;MAP2K1;RAF1;RPS6KA3;SORT1;SOS2;YWHAH;PIK3R3;IRS2;AKT3;FRS2;YWHAQ;PRDM4	miR-195
hsa04722	Neurotrophin signaling pathway	28/1549	126/21796	5.01442e-08	5.49079e-06	10000;10818;10971;11108;1399;208;2885;3551;3656;3667;396;4215;4790;5295;5601;5604;5894;596;6197;627;6272;6655;7533;801;818;8503;8660;998	10000;10019;10603;10782;10818;10971;11108;11213;1398;1399;1432;1445;163688;207;208;2309;23533;25;2549;25759;25970;27018;27330;2885;2889;2932;3265;3551;356;3654;3656;3667;3725;3845;387;396;397;399694;4214;4215;4217;468;4790;4792;4793;4794;4803;4804;4893;4908;4909;4914;4915;4916;51135;5163;51806;5290;5291;5293;5294;5295;5296;5335;53358;5336;5594;5595;5598;5599;5600;5601;5602;5603;5604;5605;5607;560…	AKT2;ARHGDIA;BCL2;BDNF;CALM1;CAMK2G;CDC42;CRKL;GRB2;IKBKB;IRAK2;IRS1;MAP3K3;NFKB1;PIK3R1;MAPK9;MAP2K1;RAF1;RPS6KA3;SORT1;SOS2;YWHAH;PIK3R3;IRS2;AKT3;FRS2;YWHAQ;PRDM4	miR-15a
hsa04722	Neurotrophin signaling pathway	25/1223	126/21796	2.86361e-08	6.27131e-06	10782;10818;10971;1399;208;3551;3725;387;396;399694;4214;4217;4908;5335;5598;5601;5603;5908;6196;6197;6272;7529;7532;8660;8767	10000;10019;10603;10782;10818;10971;11108;11213;1398;1399;1432;1445;163688;207;208;2309;23533;25;2549;25759;25970;27018;27330;2885;2889;2932;3265;3551;356;3654;3656;3667;3725;3845;387;396;397;399694;4214;4215;4217;468;4790;4792;4793;4794;4803;4804;4893;4908;4909;4914;4915;4916;51135;5163;51806;5290;5291;5293;5294;5295;5296;5335;53358;5336;5594;5595;5598;5599;5600;5601;5602;5603;5604;5605;5607;560…	AKT2;RHOA;ARHGDIA;CRKL;IKBKB;JUN;MAP3K1;MAP3K5;NTF3;PLCG1;MAPK7;MAPK9;MAPK13;RAP1B;RPS6KA2;RPS6KA3;SORT1;YWHAB;YWHAG;IRS2;RIPK2;ZNF274;FRS2;YWHAQ;SHC4	miR-200c
hsa05200	Pathways in cancer	73/2584	322/21796	2.93102e-08	6.41893e-06	1021;1027;10928;1286;1399;1496;1871;1950;1956;2033;2034;2246;2247;2250;2256;2257;2308;2322;26060;2737;3066;324;329;331;3479;3480;355;3655;3685;3688;3815;3845;4087;4088;4089;4233;4286;4436;4609;4893;51384;51684;5295;5594;5727;5728;5743;596;5979;613;6256;64399;6655;6774;7046;7048;7175;7187;7428;7474;7855;8030;8321;8324;83593;841;842;861;867;8817;9063;9618;998	10000;1017;1019;1021;1026;1027;1029;10297;1030;10319;10342;10401;1050;10928;11186;11211;112398;112399;1147;1163;1282;1284;1286;1288;1387;1398;1399;1436;1438;1441;1487;1488;1495;1496;1499;1612;1613;1630;1855;1856;1857;1869;1870;1871;1950;1956;2033;2034;2064;207;208;2122;2246;2247;2248;2249;2250;2251;2252;2253;2254;2255;2256;2257;2258;2259;2260;2261;2263;2271;2277;22798;2308;2322;2323;2335;2353;235…	APC;BIRC2;XIAP;FAS;BCL2;BCR;CASP8;CASP9;RUNX1;CBL;CDC42;CDK6;CDKN1B;COL4A4;CRKL;CTNNA2;E2F3;EGF;EGFR;EP300;EPAS1;FGF1;FGF2;FGF5;FGF11;FGF12;FOXO1;FLT3;GLI3;HDAC2;IGF1;IGF1R;ITGA6;ITGAV;ITGB1;KIT;KRAS;SMAD2;SMAD3;SMAD4;MET;MITF;MSH2;MYC;NRAS;PIK3R1;MAPK1;PTCH1;PTEN;PTGS2;RET;RXRA;SOS2;STAT3;TGFBR1;TGFBR2;TPR;TRAF3;VHL;WNT5A;FZD5;CCDC6;FZD1;FZD7;FGF18;PIAS2;TRAF4;RALBP1;APPL1;WNT16;SUFU;HHIP;RASSF5	miR-548c-3p
hsa04010	MAPK signaling pathway	43/1512	266/21796	1.76076e-07	6.47e-06	10000;10746;10912;11221;1147;1399;1852;2247;2252;2260;2263;2264;2317;2885;3164;3304;3551;3925;4215;4216;4763;4790;4915;5532;5566;5595;55970;5601;5604;5801;5894;6197;627;6655;777;782;785;8550;8569;8649;93589;994;998	10000;100137049;10125;10235;10368;10369;10454;10746;10912;11072;11184;11221;11261;1147;115727;123745;1326;1386;1398;1399;1432;1616;1647;1649;1843;1844;1845;1846;1847;1848;1849;1850;1852;1950;1956;2002;2005;207;208;2122;2246;2247;2248;2249;2250;2251;2252;2253;2254;2255;2256;2257;2258;2259;2260;2261;2263;2264;22800;22808;23118;2316;23162;2317;2318;2353;23542;25780;26279;26281;26291;27006;27091;2709…	BDNF;CACNA1E;CACNB1;CACNB4;CDC25B;CDC42;CHUK;CRKL;DUSP9;FGF2;FGF7;FGFR1;FGFR2;FGFR4;FLNB;GRB2;NR4A1;HSPA1B;IKBKB;STMN1;MAP3K3;MAP3K4;NF1;NFKB1;NTRK2;PPP3CB;PRKACA;MAPK3;MAPK9;MAP2K1;PTPRR;RAF1;RPS6KA3;SOS2;MAPKAPK5;MKNK1;LAMTOR3;AKT3;MAP3K2;GADD45G;DUSP10;GNG12;CACNA2D4	miR-497
hsa04010	MAPK signaling pathway	19/340	266/21796	4.34683e-08	9.51956e-06	115727;1647;2002;2256;2260;2317;4296;51347;5536;5566;5603;5609;5871;5894;59285;6722;782;786;9064	10000;100137049;10125;10235;10368;10369;10454;10746;10912;11072;11184;11221;11261;1147;115727;123745;1326;1386;1398;1399;1432;1616;1647;1649;1843;1844;1845;1846;1847;1848;1849;1850;1852;1950;1956;2002;2005;207;208;2122;2246;2247;2248;2249;2250;2251;2252;2253;2254;2255;2256;2257;2258;2259;2260;2261;2263;2264;22800;22808;23118;2316;23162;2317;2318;2353;23542;25780;26279;26281;26291;27006;27091;2709…	CACNB1;CACNG1;GADD45A;ELK1;FGF11;FGFR1;FLNB;MAP3K11;PPP5C;PRKACA;MAPK13;MAP2K7;MAP4K2;RAF1;SRF;MAP3K6;TAOK3;CACNG6;RASGRP4	miR-296-5p
hsa05200	Pathways in cancer	54/1687	322/21796	5.42698e-08	1.18851e-05	10000;1026;112399;1282;1398;1438;1869;1871;2033;2034;2249;2250;2252;2260;23604;3091;3576;3673;3688;3716;3909;3915;4089;4254;4313;4437;5156;5159;5296;54583;5578;5594;5601;5728;5747;5915;5925;595;650;6654;6774;6789;7048;7170;7422;7428;8030;8321;8323;8324;83439;841;861;9618	10000;1017;1019;1021;1026;1027;1029;10297;1030;10319;10342;10401;1050;10928;11186;11211;112398;112399;1147;1163;1282;1284;1286;1288;1387;1398;1399;1436;1438;1441;1487;1488;1495;1496;1499;1612;1613;1630;1855;1856;1857;1869;1870;1871;1950;1956;2033;2034;2064;207;208;2122;2246;2247;2248;2249;2250;2251;2252;2253;2254;2255;2256;2257;2258;2259;2260;2261;2263;2271;2277;22798;2308;2322;2323;2335;2353;235…	CCND1;BMP2;CASP8;RUNX1;CDKN1A;COL4A1;CRK;CSF2RA;E2F1;E2F3;EP300;EPAS1;FGF4;FGF5;FGF7;FGFR1;HIF1A;IL8;ITGA2;ITGB1;JAK1;LAMA3;LAMC1;SMAD4;KITLG;MMP2;MSH3;PDGFRA;PDGFRB;PIK3R2;PRKCA;MAPK1;MAPK9;PTEN;PTK2;RARB;RB1;SOS1;STAT3;STK4;TGFBR2;TPM3;VEGFA;VHL;CCDC6;FZD1;FZD6;FZD7;TRAF4;AKT3;DAPK2;EGLN1;TCF7L1;EGLN3	miR-20a
hsa05215	Prostate cancer	21/1512	88/21796	4.44217e-07	1.38976e-05	10000;1147;1871;2260;2263;2308;2885;3480;3551;4790;5170;5295;5595;5604;5894;595;596;6655;8503;898;90993	10000;1017;1026;1027;10488;1147;1385;1387;148327;1499;1869;1870;1871;1950;1956;2033;2064;207;208;2260;2263;2308;23533;2475;2885;2932;3265;3320;3326;3479;3480;354;3551;3630;3645;367;369;3845;4193;468;4790;4792;4824;4893;51176;5154;5155;5156;5159;5170;5290;5291;5293;5294;5295;5296;5594;5595;56034;5604;5605;572;5728;5894;5925;595;596;5970;64764;6654;6655;6716;673;6932;6934;7039;7157;7184;80310;83439…	CCND1;BCL2;CCNE1;CHUK;E2F3;FGFR1;FGFR2;FOXO1;GRB2;IGF1R;IKBKB;NFKB1;PDPK1;PIK3R1;MAPK3;MAP2K1;RAF1;SOS2;PIK3R3;AKT3;CREB3L1	miR-497
hsa04010	MAPK signaling pathway	42/1438	266/21796	1.21711e-07	1.59293e-05	10746;1386;1398;1432;1843;2247;2253;2259;2260;23118;2317;2885;3304;3306;355;409;4214;4790;4915;5062;5155;5156;51701;5495;5532;5535;5578;5604;5613;57551;5921;6197;6655;6885;7046;7157;775;777;785;8491;8569;998	10000;100137049;10125;10235;10368;10369;10454;10746;10912;11072;11184;11221;11261;1147;115727;123745;1326;1386;1398;1399;1432;1616;1647;1649;1843;1844;1845;1846;1847;1848;1849;1850;1852;1950;1956;2002;2005;207;208;2122;2246;2247;2248;2249;2250;2251;2252;2253;2254;2255;2256;2257;2258;2259;2260;2261;2263;2264;22800;22808;23118;2316;23162;2317;2318;2353;23542;25780;26279;26281;26291;27006;27091;2709…	FAS;ARRB2;CACNA1C;CACNA1E;CACNB4;CDC42;ATF2;CRK;MAPK14;DUSP1;FGF2;FGF8;FGF14;FGFR1;FLNB;GRB2;HSPA1B;HSPA2;MAP3K1;NFKB1;NTRK2;PAK2;PDGFB;PDGFRA;PPM1B;PPP3CB;PPP3R2;PRKCA;MAP2K1;PRKX;RASA1;RPS6KA3;SOS2;MAP3K7;TGFBR1;TP53;MAP4K3;MKNK1;MAP3K2;TAB2;NLK;TAOK1	miR-545
hsa05215	Prostate cancer	21/1533	88/21796	5.57018e-07	1.74267e-05	10000;1871;208;2260;2263;2308;2885;3480;3551;4790;5170;5295;5594;5604;5894;595;596;6655;8503;898;90993	10000;1017;1026;1027;10488;1147;1385;1387;148327;1499;1869;1870;1871;1950;1956;2033;2064;207;208;2260;2263;2308;23533;2475;2885;2932;3265;3320;3326;3479;3480;354;3551;3630;3645;367;369;3845;4193;468;4790;4792;4824;4893;51176;5154;5155;5156;5159;5170;5290;5291;5293;5294;5295;5296;5594;5595;56034;5604;5605;572;5728;5894;5925;595;596;5970;64764;6654;6655;6716;673;6932;6934;7039;7157;7184;80310;83439…	AKT2;CCND1;BCL2;CCNE1;E2F3;FGFR1;FGFR2;FOXO1;GRB2;IGF1R;IKBKB;NFKB1;PDPK1;PIK3R1;MAPK1;MAP2K1;RAF1;SOS2;PIK3R3;AKT3;CREB3L1	miR-15b
hsa05200	Pathways in cancer	52/1615	322/21796	8.29677e-08	1.81699e-05	10000;1026;112399;1147;1282;1398;1438;1869;1871;2034;2249;2250;2252;2260;2263;23604;3091;3576;3673;3685;3688;3716;3909;3915;4089;4313;4437;5156;5159;5295;5296;54583;5594;5601;5728;5747;5925;595;596;650;6654;6774;6789;7048;7170;7422;7428;8030;8323;83439;841;861	10000;1017;1019;1021;1026;1027;1029;10297;1030;10319;10342;10401;1050;10928;11186;11211;112398;112399;1147;1163;1282;1284;1286;1288;1387;1398;1399;1436;1438;1441;1487;1488;1495;1496;1499;1612;1613;1630;1855;1856;1857;1869;1870;1871;1950;1956;2033;2034;2064;207;208;2122;2246;2247;2248;2249;2250;2251;2252;2253;2254;2255;2256;2257;2258;2259;2260;2261;2263;2271;2277;22798;2308;2322;2323;2335;2353;235…	CCND1;BCL2;BMP2;CASP8;RUNX1;CDKN1A;CHUK;COL4A1;CRK;CSF2RA;E2F1;E2F3;EPAS1;FGF4;FGF5;FGF7;FGFR1;FGFR2;HIF1A;IL8;ITGA2;ITGAV;ITGB1;JAK1;LAMA3;LAMC1;SMAD4;MMP2;MSH3;PDGFRA;PDGFRB;PIK3R1;PIK3R2;MAPK1;MAPK9;PTEN;PTK2;RB1;SOS1;STAT3;STK4;TGFBR2;TPM3;VEGFA;VHL;CCDC6;FZD6;AKT3;DAPK2;EGLN1;TCF7L1;EGLN3	miR-20b
hsa04010	MAPK signaling pathway	33/993	266/21796	1.8493e-07	2.02498e-05	1399;1432;2260;2264;22800;23162;2318;3312;4137;4215;4790;4915;51347;5156;5532;5582;55970;5609;57551;5801;5880;5894;5923;6197;627;6722;6885;7046;8550;8911;9252;9693;998	10000;100137049;10125;10235;10368;10369;10454;10746;10912;11072;11184;11221;11261;1147;115727;123745;1326;1386;1398;1399;1432;1616;1647;1649;1843;1844;1845;1846;1847;1848;1849;1850;1852;1950;1956;2002;2005;207;208;2122;2246;2247;2248;2249;2250;2251;2252;2253;2254;2255;2256;2257;2258;2259;2260;2261;2263;2264;22800;22808;23118;2316;23162;2317;2318;2353;23542;25780;26279;26281;26291;27006;27091;2709…	BDNF;CDC42;CRKL;MAPK14;FGFR1;FGFR4;FLNC;HSPA8;MAPT;MAP3K3;NFKB1;NTRK2;PDGFRA;PPP3CB;PRKCG;MAP2K7;PTPRR;RAC2;RAF1;RASGRF1;RPS6KA3;SRF;MAP3K7;TGFBR1;MAPKAPK5;CACNA1I;RPS6KA5;RAPGEF2;RRAS2;MAPK8IP3;TAOK3;GNG12;TAOK1	miR-646
hsa04722	Neurotrophin signaling pathway	24/1209	126/21796	9.82534e-08	2.15175e-05	10782;10818;1399;208;3551;3725;387;396;399694;4214;4217;4908;5335;5598;5601;5603;5908;6196;6197;6272;7529;7532;8660;8767	10000;10019;10603;10782;10818;10971;11108;11213;1398;1399;1432;1445;163688;207;208;2309;23533;25;2549;25759;25970;27018;27330;2885;2889;2932;3265;3551;356;3654;3656;3667;3725;3845;387;396;397;399694;4214;4215;4217;468;4790;4792;4793;4794;4803;4804;4893;4908;4909;4914;4915;4916;51135;5163;51806;5290;5291;5293;5294;5295;5296;5335;53358;5336;5594;5595;5598;5599;5600;5601;5602;5603;5604;5605;5607;560…	AKT2;RHOA;ARHGDIA;CRKL;IKBKB;JUN;MAP3K1;MAP3K5;NTF3;PLCG1;MAPK7;MAPK9;MAPK13;RAP1B;RPS6KA2;RPS6KA3;SORT1;YWHAB;YWHAG;IRS2;RIPK2;ZNF274;FRS2;SHC4	miR-200b
hsa05200	Pathways in cancer	57/1933	322/21796	3.45205e-07	2.52e-05	10000;1019;1030;10928;1147;1387;1399;1499;1856;2034;2252;26060;331;3479;3655;3673;3685;3716;3725;3815;387;3915;4087;4233;4254;4286;4292;4436;4790;4893;5156;5294;5336;5371;54205;5578;5594;5728;5743;5747;5879;5925;595;64399;6513;7046;7048;7175;7188;7428;7481;7482;7976;8324;83439;862;999	10000;1017;1019;1021;1026;1027;1029;10297;1030;10319;10342;10401;1050;10928;11186;11211;112398;112399;1147;1163;1282;1284;1286;1288;1387;1398;1399;1436;1438;1441;1487;1488;1495;1496;1499;1612;1613;1630;1855;1856;1857;1869;1870;1871;1950;1956;2033;2034;2064;207;208;2122;2246;2247;2248;2249;2250;2251;2252;2253;2254;2255;2256;2257;2258;2259;2260;2261;2263;2271;2277;22798;2308;2322;2323;2335;2353;235…	XIAP;RHOA;CCND1;RUNX1T1;CDH1;CDK4;CDKN2B;CHUK;CREBBP;CRKL;CTNNB1;DVL2;EPAS1;FGF7;IGF1;ITGA6;ITGA2;ITGAV;JAK1;JUN;KIT;LAMC1;SMAD2;MET;KITLG;MITF;MLH1;MSH2;NFKB1;NRAS;PDGFRA;PIK3CG;PLCG2;PML;PRKCA;MAPK1;PTEN;PTGS2;PTK2;RAC1;RB1;SLC2A1;TGFBR1;TGFBR2;TPR;TRAF5;VHL;WNT11;WNT2B;FZD3;FZD7;AKT3;RALBP1;APPL1;CYCS;HHIP;TCF7L1	miR-340
hsa05200	Pathways in cancer	52/1634	322/21796	1.20151e-07	2.63132e-05	10000;1026;10928;112399;1147;1282;1284;1398;1438;1869;1871;2034;2249;2250;2252;2263;23604;3091;3576;3673;3688;3716;3909;3915;4089;4313;4437;51176;5156;5159;5295;5296;54583;5594;5601;5728;5747;5915;5925;595;6654;6774;6789;7048;7170;7422;7428;8030;8323;83439;841;861	10000;1017;1019;1021;1026;1027;1029;10297;1030;10319;10342;10401;1050;10928;11186;11211;112398;112399;1147;1163;1282;1284;1286;1288;1387;1398;1399;1436;1438;1441;1487;1488;1495;1496;1499;1612;1613;1630;1855;1856;1857;1869;1870;1871;1950;1956;2033;2034;2064;207;208;2122;2246;2247;2248;2249;2250;2251;2252;2253;2254;2255;2256;2257;2258;2259;2260;2261;2263;2271;2277;22798;2308;2322;2323;2335;2353;235…	CCND1;CASP8;RUNX1;CDKN1A;CHUK;COL4A1;COL4A2;CRK;CSF2RA;E2F1;E2F3;EPAS1;FGF4;FGF5;FGF7;FGFR2;HIF1A;IL8;ITGA2;ITGB1;JAK1;LAMA3;LAMC1;SMAD4;MMP2;MSH3;PDGFRA;PDGFRB;PIK3R1;PIK3R2;MAPK1;MAPK9;PTEN;PTK2;RARB;RB1;SOS1;STAT3;STK4;TGFBR2;TPM3;VEGFA;VHL;CCDC6;FZD6;AKT3;RALBP1;DAPK2;LEF1;EGLN1;TCF7L1;EGLN3	miR-93
hsa05215	Prostate cancer	20/1443	88/21796	9.1766e-07	2.87097e-05	10000;1147;1871;2260;2263;2308;2885;3480;3551;4790;5295;5595;5604;5894;595;596;6655;8503;898;90993	10000;1017;1026;1027;10488;1147;1385;1387;148327;1499;1869;1870;1871;1950;1956;2033;2064;207;208;2260;2263;2308;23533;2475;2885;2932;3265;3320;3326;3479;3480;354;3551;3630;3645;367;369;3845;4193;468;4790;4792;4824;4893;51176;5154;5155;5156;5159;5170;5290;5291;5293;5294;5295;5296;5594;5595;56034;5604;5605;572;5728;5894;5925;595;596;5970;64764;6654;6655;6716;673;6932;6934;7039;7157;7184;80310;83439…	CCND1;BCL2;CCNE1;CHUK;E2F3;FGFR1;FGFR2;FOXO1;GRB2;IGF1R;IKBKB;NFKB1;PIK3R1;MAPK3;MAP2K1;RAF1;SOS2;PIK3R3;AKT3;CREB3L1	miR-195
hsa05200	Pathways in cancer	38/1042	322/21796	2.838e-07	3.10761e-05	1027;112399;1286;1398;1436;1871;2258;2260;2263;2353;3065;332;3815;4233;4254;4286;4792;51176;5156;5335;5468;5579;5604;581;5900;5915;595;596;5979;6789;6932;7043;7471;7482;7484;8074;8313;9134	10000;1017;1019;1021;1026;1027;1029;10297;1030;10319;10342;10401;1050;10928;11186;11211;112398;112399;1147;1163;1282;1284;1286;1288;1387;1398;1399;1436;1438;1441;1487;1488;1495;1496;1499;1612;1613;1630;1855;1856;1857;1869;1870;1871;1950;1956;2033;2034;2064;207;208;2122;2246;2247;2248;2249;2250;2251;2252;2253;2254;2255;2256;2257;2258;2259;2260;2261;2263;2271;2277;22798;2308;2322;2323;2335;2353;235…	BIRC5;BAX;CCND1;BCL2;CDKN1B;COL4A4;CRK;CSF1R;E2F3;FGF13;FGFR1;FGFR2;FOS;HDAC1;KIT;MET;KITLG;MITF;NFKBIA;PDGFRA;PLCG1;PPARG;PRKCB;MAP2K1;RALGDS;RARB;RET;STK4;TCF7;TGFB3;WNT1;WNT2B;WNT9B;FGF23;AXIN2;CCNE2;LEF1;EGLN3	miR-34a
hsa05215	Prostate cancer	20/1473	88/21796	1.26393e-06	3.95431e-05	10000;1147;1871;2260;2263;2308;2885;3480;3551;4790;5295;5595;5604;5894;595;596;6655;8503;898;90993	10000;1017;1026;1027;10488;1147;1385;1387;148327;1499;1869;1870;1871;1950;1956;2033;2064;207;208;2260;2263;2308;23533;2475;2885;2932;3265;3320;3326;3479;3480;354;3551;3630;3645;367;369;3845;4193;468;4790;4792;4824;4893;51176;5154;5155;5156;5159;5170;5290;5291;5293;5294;5295;5296;5594;5595;56034;5604;5605;572;5728;5894;5925;595;596;5970;64764;6654;6655;6716;673;6932;6934;7039;7157;7184;80310;83439…	CCND1;BCL2;CCNE1;CHUK;E2F3;FGFR1;FGFR2;FOXO1;GRB2;IGF1R;IKBKB;NFKB1;PIK3R1;MAPK3;MAP2K1;RAF1;SOS2;PIK3R3;AKT3;CREB3L1	miR-16
hsa05215	Prostate cancer	20/1474	88/21796	1.27731e-06	3.99614e-05	10000;1147;1871;2260;2263;2308;2885;3551;4790;5170;5295;5594;5604;5894;595;596;6655;8503;898;90993	10000;1017;1026;1027;10488;1147;1385;1387;148327;1499;1869;1870;1871;1950;1956;2033;2064;207;208;2260;2263;2308;23533;2475;2885;2932;3265;3320;3326;3479;3480;354;3551;3630;3645;367;369;3845;4193;468;4790;4792;4824;4893;51176;5154;5155;5156;5159;5170;5290;5291;5293;5294;5295;5296;5594;5595;56034;5604;5605;572;5728;5894;5925;595;596;5970;64764;6654;6655;6716;673;6932;6934;7039;7157;7184;80310;83439…	CCND1;BCL2;CCNE1;CHUK;E2F3;FGFR1;FGFR2;FOXO1;GRB2;IKBKB;NFKB1;PDPK1;PIK3R1;MAPK1;MAP2K1;RAF1;SOS2;PIK3R3;AKT3;CREB3L1	miR-424
hsa04722	Neurotrophin signaling pathway	16/619	126/21796	5.84761e-07	4.2728e-05	10818;1399;2309;4214;4893;5295;5594;5894;6195;6197;7531;7532;801;805;815;818	10000;10019;10603;10782;10818;10971;11108;11213;1398;1399;1432;1445;163688;207;208;2309;23533;25;2549;25759;25970;27018;27330;2885;2889;2932;3265;3551;356;3654;3656;3667;3725;3845;387;396;397;399694;4214;4215;4217;468;4790;4792;4793;4794;4803;4804;4893;4908;4909;4914;4915;4916;51135;5163;51806;5290;5291;5293;5294;5295;5296;5335;53358;5336;5594;5595;5598;5599;5600;5601;5602;5603;5604;5605;5607;560…	CALM1;CALM2;CAMK2A;CAMK2G;CRKL;FOXO3;MAP3K1;NRAS;PIK3R1;MAPK1;RAF1;RPS6KA1;RPS6KA3;YWHAE;YWHAG;FRS2	miR-634
hsa05215	Prostate cancer	21/1570	88/21796	8.21821e-07	4.49947e-05	1027;1147;1387;1869;1871;207;208;2308;3845;4193;4792;4893;51176;5154;56034;5728;595;7184;83439;8503;898	10000;1017;1026;1027;10488;1147;1385;1387;148327;1499;1869;1870;1871;1950;1956;2033;2064;207;208;2260;2263;2308;23533;2475;2885;2932;3265;3320;3326;3479;3480;354;3551;3630;3645;367;369;3845;4193;468;4790;4792;4824;4893;51176;5154;5155;5156;5159;5170;5290;5291;5293;5294;5295;5296;5594;5595;56034;5604;5605;572;5728;5894;5925;595;596;5970;64764;6654;6655;6716;673;6932;6934;7039;7157;7184;80310;83439…	AKT1;AKT2;CCND1;CCNE1;CDKN1B;CHUK;CREBBP;E2F1;E2F3;FOXO1;KRAS;MDM2;NFKBIA;NRAS;PDGFA;PTEN;HSP90B1;PIK3R3;LEF1;PDGFC;TCF7L1	miR-548d-3p
hsa05200	Pathways in cancer	28/631	322/21796	2.61142e-07	5.71901e-05	1163;1286;1387;2246;2250;2252;25;2735;3320;3479;355;3685;387;4149;4233;4292;5295;5579;5594;5879;5925;7046;7187;7422;7473;7476;7976;8030	10000;1017;1019;1021;1026;1027;1029;10297;1030;10319;10342;10401;1050;10928;11186;11211;112398;112399;1147;1163;1282;1284;1286;1288;1387;1398;1399;1436;1438;1441;1487;1488;1495;1496;1499;1612;1613;1630;1855;1856;1857;1869;1870;1871;1950;1956;2033;2034;2064;207;208;2122;2246;2247;2248;2249;2250;2251;2252;2253;2254;2255;2256;2257;2258;2259;2260;2261;2263;2271;2277;22798;2308;2322;2323;2335;2353;235…	ABL1;FAS;RHOA;CKS1B;COL4A4;CREBBP;FGF1;FGF5;FGF7;GLI1;HSP90AA1;IGF1;ITGAV;MAX;MET;MLH1;PIK3R1;PRKCB;MAPK1;RAC1;RB1;TGFBR1;TRAF3;VEGFA;WNT3;WNT7A;FZD3;CCDC6	miR-361-5p
hsa05215	Prostate cancer	17/982	88/21796	3.38988e-07	7.42383e-05	1027;1147;1869;1871;2033;3320;3479;3551;4893;5290;5604;5728;5894;6655;7039;7184;8503	10000;1017;1026;1027;10488;1147;1385;1387;148327;1499;1869;1870;1871;1950;1956;2033;2064;207;208;2260;2263;2308;23533;2475;2885;2932;3265;3320;3326;3479;3480;354;3551;3630;3645;367;369;3845;4193;468;4790;4792;4824;4893;51176;5154;5155;5156;5159;5170;5290;5291;5293;5294;5295;5296;5594;5595;56034;5604;5605;572;5728;5894;5925;595;596;5970;64764;6654;6655;6716;673;6932;6934;7039;7157;7184;80310;83439…	CDKN1B;CHUK;E2F1;E2F3;EP300;HSP90AA1;IGF1;IKBKB;NRAS;PIK3CA;MAP2K1;PTEN;RAF1;SOS2;TGFA;HSP90B1;PIK3R3	miR-148a
hsa05215	Prostate cancer	21/1615	88/21796	1.29785e-06	8.30382e-05	10000;1026;1147;1385;1869;1871;2260;2263;5156;5159;5295;5296;5594;5728;5925;595;596;6654;80310;83439;9586	10000;1017;1026;1027;10488;1147;1385;1387;148327;1499;1869;1870;1871;1950;1956;2033;2064;207;208;2260;2263;2308;23533;2475;2885;2932;3265;3320;3326;3479;3480;354;3551;3630;3645;367;369;3845;4193;468;4790;4792;4824;4893;51176;5154;5155;5156;5159;5170;5290;5291;5293;5294;5295;5296;5594;5595;56034;5604;5605;572;5728;5894;5925;595;596;5970;64764;6654;6655;6716;673;6932;6934;7039;7157;7184;80310;83439…	CCND1;BCL2;CDKN1A;CHUK;CREB1;E2F1;E2F3;FGFR1;FGFR2;PDGFRA;PDGFRB;PIK3R1;PIK3R2;MAPK1;PTEN;RB1;SOS1;CREB5;AKT3;PDGFD;TCF7L1	miR-20b
hsa05215	Prostate cancer	20/1549	88/21796	2.74012e-06	8.57265e-05	10000;1871;208;2260;2263;2308;2885;3480;3551;4790;5170;5295;5604;5894;595;596;6655;8503;898;90993	10000;1017;1026;1027;10488;1147;1385;1387;148327;1499;1869;1870;1871;1950;1956;2033;2064;207;208;2260;2263;2308;23533;2475;2885;2932;3265;3320;3326;3479;3480;354;3551;3630;3645;367;369;3845;4193;468;4790;4792;4824;4893;51176;5154;5155;5156;5159;5170;5290;5291;5293;5294;5295;5296;5594;5595;56034;5604;5605;572;5728;5894;5925;595;596;5970;64764;6654;6655;6716;673;6932;6934;7039;7157;7184;80310;83439…	AKT2;CCND1;BCL2;CCNE1;E2F3;FGFR1;FGFR2;FOXO1;GRB2;IGF1R;IKBKB;NFKB1;PDPK1;PIK3R1;MAP2K1;RAF1;SOS2;PIK3R3;AKT3;CREB3L1	miR-15a
hsa05200	Pathways in cancer	26/619	322/21796	1.96551e-06	8.60892e-05	1163;1387;1399;1496;1499;1857;2034;2260;2261;2277;26060;27148;3066;3326;3480;3688;4893;5228;5295;5594;5894;6256;6513;7046;7188;81029	10000;1017;1019;1021;1026;1027;1029;10297;1030;10319;10342;10401;1050;10928;11186;11211;112398;112399;1147;1163;1282;1284;1286;1288;1387;1398;1399;1436;1438;1441;1487;1488;1495;1496;1499;1612;1613;1630;1855;1856;1857;1869;1870;1871;1950;1956;2033;2034;2064;207;208;2122;2246;2247;2248;2249;2250;2251;2252;2253;2254;2255;2256;2257;2258;2259;2260;2261;2263;2271;2277;22798;2308;2322;2323;2335;2353;235…	CKS1B;CREBBP;CRKL;CTNNA2;CTNNB1;DVL3;EPAS1;FGFR1;FGFR3;FIGF;HDAC2;HSP90AB1;IGF1R;ITGB1;NRAS;PGF;PIK3R1;MAPK1;RAF1;RXRA;SLC2A1;TGFBR1;TRAF5;APPL1;STK36;WNT5B	miR-634
hsa04010	MAPK signaling pathway	39/1474	266/21796	4.11581e-06	0.000100151	10000;10746;10912;11221;1147;1399;2247;2252;2260;2263;2317;2885;3164;3304;3551;4215;4216;4763;4790;4915;5494;5532;5566;5594;55970;5601;5604;5801;5894;6197;627;6655;777;782;8550;8569;93589;994;998	10000;100137049;10125;10235;10368;10369;10454;10746;10912;11072;11184;11221;11261;1147;115727;123745;1326;1386;1398;1399;1432;1616;1647;1649;1843;1844;1845;1846;1847;1848;1849;1850;1852;1950;1956;2002;2005;207;208;2122;2246;2247;2248;2249;2250;2251;2252;2253;2254;2255;2256;2257;2258;2259;2260;2261;2263;2264;22800;22808;23118;2316;23162;2317;2318;2353;23542;25780;26279;26281;26291;27006;27091;2709…	BDNF;CACNA1E;CACNB1;CDC25B;CDC42;CHUK;CRKL;FGF2;FGF7;FGFR1;FGFR2;FLNB;GRB2;NR4A1;HSPA1B;IKBKB;MAP3K3;MAP3K4;NF1;NFKB1;NTRK2;PPM1A;PPP3CB;PRKACA;MAPK1;MAPK9;MAP2K1;PTPRR;RAF1;RPS6KA3;SOS2;MAPKAPK5;MKNK1;AKT3;MAP3K2;GADD45G;DUSP10;GNG12;CACNA2D4	miR-424
hsa05200	Pathways in cancer	49/1584	322/21796	6.76083e-07	0.000103928	10000;1026;112399;1282;1398;1438;1869;1870;1871;2034;2249;2250;2252;2260;23604;3091;3576;3673;3716;3909;3915;4089;4313;4437;51176;5156;5159;5296;54583;5594;5601;5728;5915;5925;595;596;650;6654;6774;6789;7048;7422;7428;8030;8323;83439;841;861;9618	10000;1017;1019;1021;1026;1027;1029;10297;1030;10319;10342;10401;1050;10928;11186;11211;112398;112399;1147;1163;1282;1284;1286;1288;1387;1398;1399;1436;1438;1441;1487;1488;1495;1496;1499;1612;1613;1630;1855;1856;1857;1869;1870;1871;1950;1956;2033;2034;2064;207;208;2122;2246;2247;2248;2249;2250;2251;2252;2253;2254;2255;2256;2257;2258;2259;2260;2261;2263;2271;2277;22798;2308;2322;2323;2335;2353;235…	CCND1;BCL2;BMP2;CASP8;RUNX1;CDKN1A;COL4A1;CRK;CSF2RA;E2F1;E2F2;E2F3;EPAS1;FGF4;FGF5;FGF7;FGFR1;HIF1A;IL8;ITGA2;JAK1;LAMA3;LAMC1;SMAD4;MMP2;MSH3;PDGFRA;PDGFRB;PIK3R2;MAPK1;MAPK9;PTEN;RARB;RB1;SOS1;STAT3;STK4;TGFBR2;VEGFA;VHL;CCDC6;FZD6;TRAF4;AKT3;DAPK2;LEF1;EGLN1;TCF7L1;EGLN3	miR-106a
hsa05215	Prostate cancer	21/1584	88/21796	9.49118e-07	0.000103928	10000;1026;1385;1869;1870;1871;2260;51176;5156;5159;5170;5296;5594;5728;5925;595;596;6654;80310;83439;9586	10000;1017;1026;1027;10488;1147;1385;1387;148327;1499;1869;1870;1871;1950;1956;2033;2064;207;208;2260;2263;2308;23533;2475;2885;2932;3265;3320;3326;3479;3480;354;3551;3630;3645;367;369;3845;4193;468;4790;4792;4824;4893;51176;5154;5155;5156;5159;5170;5290;5291;5293;5294;5295;5296;5594;5595;56034;5604;5605;572;5728;5894;5925;595;596;5970;64764;6654;6655;6716;673;6932;6934;7039;7157;7184;80310;83439…	CCND1;BCL2;CDKN1A;CREB1;E2F1;E2F2;E2F3;FGFR1;PDGFRA;PDGFRB;PDPK1;PIK3R2;MAPK1;PTEN;RB1;SOS1;CREB5;AKT3;LEF1;PDGFD;TCF7L1	miR-106a
hsa04722	Neurotrophin signaling pathway	24/1438	126/21796	2.22352e-06	0.000109866	10971;11108;1398;1432;27018;2885;3667;4214;4790;4915;5295;5604;57498;5781;6197;6655;7157;7531;801;815;817;818;9500;998	10000;10019;10603;10782;10818;10971;11108;11213;1398;1399;1432;1445;163688;207;208;2309;23533;25;2549;25759;25970;27018;27330;2885;2889;2932;3265;3551;356;3654;3656;3667;3725;3845;387;396;397;399694;4214;4215;4217;468;4790;4792;4793;4794;4803;4804;4893;4908;4909;4914;4915;4916;51135;5163;51806;5290;5291;5293;5294;5295;5296;5335;53358;5336;5594;5595;5598;5599;5600;5601;5602;5603;5604;5605;5607;560…	CALM1;CAMK2A;CAMK2D;CAMK2G;CDC42;CRK;MAPK14;GRB2;IRS1;MAP3K1;NFKB1;NTRK2;PIK3R1;MAP2K1;PTPN11;RPS6KA3;SOS2;TP53;YWHAE;MAGED1;YWHAQ;PRDM4;NGFRAP1;KIDINS220	miR-545
hsa05200	Pathways in cancer	45/1438	322/21796	1.50982e-06	0.000109866	1019;10342;11211;112398;1282;1398;1499;1612;2247;2253;2259;2260;26060;2885;3066;3082;331;355;3688;3716;405;4088;4089;4436;4790;5155;5156;5295;5578;5604;5727;5728;5743;595;6655;6774;7046;7157;7474;8031;8323;8453;867;9978;998	10000;1017;1019;1021;1026;1027;1029;10297;1030;10319;10342;10401;1050;10928;11186;11211;112398;112399;1147;1163;1282;1284;1286;1288;1387;1398;1399;1436;1438;1441;1487;1488;1495;1496;1499;1612;1613;1630;1855;1856;1857;1869;1870;1871;1950;1956;2033;2034;2064;207;208;2122;2246;2247;2248;2249;2250;2251;2252;2253;2254;2255;2256;2257;2258;2259;2260;2261;2263;2271;2277;22798;2308;2322;2323;2335;2353;235…	XIAP;FAS;ARNT;CCND1;CBL;CDC42;CDK4;COL4A1;CRK;CTNNB1;DAPK1;FGF2;FGF8;FGF14;FGFR1;GRB2;HDAC2;HGF;ITGB1;JAK1;SMAD3;SMAD4;MSH2;NFKB1;PDGFB;PDGFRA;PIK3R1;PRKCA;MAP2K1;PTCH1;PTEN;PTGS2;SOS2;STAT3;TGFBR1;TP53;WNT5A;NCOA4;FZD6;CUL2;RBX1;TFG;FZD10;APPL1;EGLN2	miR-545
hsa04010	MAPK signaling pathway	42/1615	266/21796	2.57474e-06	0.000112774	10000;10746;1147;1326;1398;1844;1850;2249;2250;2252;2260;2263;2872;3310;3312;4214;4215;4217;4915;51347;5156;5159;51701;5530;5534;5567;5594;5601;6195;6196;6197;6654;6789;6885;7048;7786;8398;9020;9175;9252;9344;9693	10000;100137049;10125;10235;10368;10369;10454;10746;10912;11072;11184;11221;11261;1147;115727;123745;1326;1386;1398;1399;1432;1616;1647;1649;1843;1844;1845;1846;1847;1848;1849;1850;1852;1950;1956;2002;2005;207;208;2122;2246;2247;2248;2249;2250;2251;2252;2253;2254;2255;2256;2257;2258;2259;2260;2261;2263;2264;22800;22808;23118;2316;23162;2317;2318;2353;23542;25780;26279;26281;26291;27006;27091;2709…	CHUK;MAP3K8;CRK;DUSP2;DUSP8;FGF4;FGF5;FGF7;FGFR1;FGFR2;MKNK2;HSPA6;HSPA8;MAP3K1;MAP3K3;MAP3K5;NTRK2;PDGFRA;PDGFRB;PPP3CA;PPP3R1;PRKACB;MAPK1;MAPK9;RPS6KA1;RPS6KA2;RPS6KA3;SOS1;STK4;MAP3K7;TGFBR2;MAP3K12;PLA2G6;MAP3K14;MAP3K13;RPS6KA5;TAOK2;RAPGEF2;AKT3;MAP3K2;TAOK3;NLK	miR-20b
hsa04010	MAPK signaling pathway	25/656	266/21796	5.47114e-07	0.000119818	10125;11221;1326;1847;1850;2246;2252;2259;3553;356;4208;4214;4908;4915;5530;55970;5602;5921;6197;6655;6788;7046;7048;786;80824	10000;100137049;10125;10235;10368;10369;10454;10746;10912;11072;11184;11221;11261;1147;115727;123745;1326;1386;1398;1399;1432;1616;1647;1649;1843;1844;1845;1846;1847;1848;1849;1850;1852;1950;1956;2002;2005;207;208;2122;2246;2247;2248;2249;2250;2251;2252;2253;2254;2255;2256;2257;2258;2259;2260;2261;2263;2264;22800;22808;23118;2316;23162;2317;2318;2353;23542;25780;26279;26281;26291;27006;27091;2709…	FASLG;CACNG1;MAP3K8;DUSP5;DUSP8;FGF1;FGF7;FGF14;IL1B;MEF2C;MAP3K1;NTF3;NTRK2;PPP3CA;MAPK10;RASA1;RPS6KA3;SOS2;STK3;TGFBR1;TGFBR2;RASGRP1;DUSP10;GNG12;DUSP16	miR-21
hsa04722	Neurotrophin signaling pathway	18/827	126/21796	1.31624e-06	0.000144128	4214;4915;5294;5296;5781;5879;6197;627;6654;6655;7531;7532;7533;817;818;8986;9261;998	10000;10019;10603;10782;10818;10971;11108;11213;1398;1399;1432;1445;163688;207;208;2309;23533;25;2549;25759;25970;27018;27330;2885;2889;2932;3265;3551;356;3654;3656;3667;3725;3845;387;396;397;399694;4214;4215;4217;468;4790;4792;4793;4794;4803;4804;4893;4908;4909;4914;4915;4916;51135;5163;51806;5290;5291;5293;5294;5295;5296;5335;53358;5336;5594;5595;5598;5599;5600;5601;5602;5603;5604;5605;5607;560…	BDNF;CAMK2D;CAMK2G;CDC42;MAP3K1;NTRK2;PIK3CG;PIK3R2;PTPN11;RAC1;RPS6KA3;SOS1;SOS2;YWHAE;YWHAG;YWHAH;RPS6KA4;MAPKAPK2	miR-583
hsa04010	MAPK signaling pathway	25/663	266/21796	6.64452e-07	0.000145515	10000;10125;115727;1326;1398;2259;2264;2318;4763;4915;5322;5495;5536;5598;5607;5609;57551;5894;7048;774;776;778;784;9448;9965	10000;100137049;10125;10235;10368;10369;10454;10746;10912;11072;11184;11221;11261;1147;115727;123745;1326;1386;1398;1399;1432;1616;1647;1649;1843;1844;1845;1846;1847;1848;1849;1850;1852;1950;1956;2002;2005;207;208;2122;2246;2247;2248;2249;2250;2251;2252;2253;2254;2255;2256;2257;2258;2259;2260;2261;2263;2264;22800;22808;23118;2316;23162;2317;2318;2353;23542;25780;26279;26281;26291;27006;27091;2709…	CACNA1B;CACNA1D;CACNA1F;CACNB3;MAP3K8;CRK;FGF14;FGFR4;FLNC;NF1;NTRK2;PLA2G5;PPM1B;PPP5C;MAPK7;MAP2K5;MAP2K7;RAF1;TGFBR2;MAP4K4;FGF19;AKT3;RASGRP1;TAOK1;RASGRP4	miR-370
hsa05200	Pathways in cancer	50/1686	322/21796	1.74529e-06	0.000159064	10000;1026;112399;1282;1398;1438;1869;1871;2033;2034;2249;2250;2252;2260;23604;3091;3576;3673;3716;3909;3915;4089;4313;4437;5156;5159;5296;54583;5578;5594;5601;5728;5747;5915;5925;595;650;6654;6774;6789;7048;7170;7422;7428;8030;8321;8323;83439;841;861	10000;1017;1019;1021;1026;1027;1029;10297;1030;10319;10342;10401;1050;10928;11186;11211;112398;112399;1147;1163;1282;1284;1286;1288;1387;1398;1399;1436;1438;1441;1487;1488;1495;1496;1499;1612;1613;1630;1855;1856;1857;1869;1870;1871;1950;1956;2033;2034;2064;207;208;2122;2246;2247;2248;2249;2250;2251;2252;2253;2254;2255;2256;2257;2258;2259;2260;2261;2263;2271;2277;22798;2308;2322;2323;2335;2353;235…	CCND1;BMP2;CASP8;RUNX1;CDKN1A;COL4A1;CRK;CSF2RA;E2F1;E2F3;EP300;EPAS1;FGF4;FGF5;FGF7;FGFR1;HIF1A;IL8;ITGA2;JAK1;LAMA3;LAMC1;SMAD4;MMP2;MSH3;PDGFRA;PDGFRB;PIK3R2;PRKCA;MAPK1;MAPK9;PTEN;PTK2;RARB;RB1;SOS1;STAT3;STK4;TGFBR2;TPM3;VEGFA;VHL;CCDC6;FZD1;FZD6;AKT3;DAPK2;EGLN1;TCF7L1;EGLN3	miR-106b
hsa05200	Pathways in cancer	45/1441	322/21796	1.59632e-06	0.000174797	10000;1026;112399;1282;1398;1438;1869;1871;2034;2249;2250;2252;23604;3091;3576;3673;3688;3716;3909;3915;4089;4313;4437;5156;5159;5295;54583;5594;5601;5728;5747;5925;595;6654;6774;6789;7048;7170;7422;8030;8323;83439;841;861;9618	10000;1017;1019;1021;1026;1027;1029;10297;1030;10319;10342;10401;1050;10928;11186;11211;112398;112399;1147;1163;1282;1284;1286;1288;1387;1398;1399;1436;1438;1441;1487;1488;1495;1496;1499;1612;1613;1630;1855;1856;1857;1869;1870;1871;1950;1956;2033;2034;2064;207;208;2122;2246;2247;2248;2249;2250;2251;2252;2253;2254;2255;2256;2257;2258;2259;2260;2261;2263;2271;2277;22798;2308;2322;2323;2335;2353;235…	CCND1;CASP8;RUNX1;CDKN1A;COL4A1;CRK;CSF2RA;E2F1;E2F3;EPAS1;FGF4;FGF5;FGF7;HIF1A;IL8;ITGA2;ITGB1;JAK1;LAMA3;LAMC1;SMAD4;MMP2;MSH3;PDGFRA;PDGFRB;PIK3R1;MAPK1;MAPK9;PTEN;PTK2;RB1;SOS1;STAT3;STK4;TGFBR2;TPM3;VEGFA;CCDC6;FZD6;TRAF4;AKT3;DAPK2;EGLN1;TCF7L1;EGLN3	miR-17
hsa04010	MAPK signaling pathway	21/498	266/21796	9.33964e-07	0.000177597	10912;2252;2253;2260;2264;2316;23542;4763;5494;5532;5566;5582;5595;5604;5605;5801;5894;6885;8517;8569;8911	10000;100137049;10125;10235;10368;10369;10454;10746;10912;11072;11184;11221;11261;1147;115727;123745;1326;1386;1398;1399;1432;1616;1647;1649;1843;1844;1845;1846;1847;1848;1849;1850;1852;1950;1956;2002;2005;207;208;2122;2246;2247;2248;2249;2250;2251;2252;2253;2254;2255;2256;2257;2258;2259;2260;2261;2263;2264;22800;22808;23118;2316;23162;2317;2318;2353;23542;25780;26279;26281;26291;27006;27091;2709…	FGF7;FGF8;FGFR1;FGFR4;FLNA;NF1;PPM1A;PPP3CB;PRKACA;PRKCG;MAPK3;MAP2K1;MAP2K2;PTPRR;RAF1;MAP3K7;IKBKG;MKNK1;CACNA1I;GADD45G;MAPK8IP2	miR-503
hsa05200	Pathways in cancer	23/498	322/21796	1.62189e-06	0.000177597	112398;1282;1495;1630;2252;2253;2260;3480;4089;5582;5595;5604;5605;5894;5900;595;613;6934;7422;8453;8517;89780;898	10000;1017;1019;1021;1026;1027;1029;10297;1030;10319;10342;10401;1050;10928;11186;11211;112398;112399;1147;1163;1282;1284;1286;1288;1387;1398;1399;1436;1438;1441;1487;1488;1495;1496;1499;1612;1613;1630;1855;1856;1857;1869;1870;1871;1950;1956;2033;2034;2064;207;208;2122;2246;2247;2248;2249;2250;2251;2252;2253;2254;2255;2256;2257;2258;2259;2260;2261;2263;2271;2277;22798;2308;2322;2323;2335;2353;235…	CCND1;BCR;CCNE1;COL4A1;CTNNA1;DCC;FGF7;FGF8;FGFR1;IGF1R;SMAD4;PRKCG;MAPK3;MAP2K1;MAP2K2;RAF1;RALGDS;TCF7L2;VEGFA;CUL2;IKBKG;WNT3A;EGLN2	miR-503
hsa05215	Prostate cancer	17/1164	88/21796	3.49015e-06	0.000223319	10000;1017;1026;1869;1870;3479;51176;5156;5290;5594;5728;5925;64764;6654;80310;83439;9586	10000;1017;1026;1027;10488;1147;1385;1387;148327;1499;1869;1870;1871;1950;1956;2033;2064;207;208;2260;2263;2308;23533;2475;2885;2932;3265;3320;3326;3479;3480;354;3551;3630;3645;367;369;3845;4193;468;4790;4792;4824;4893;51176;5154;5155;5156;5159;5170;5290;5291;5293;5294;5295;5296;5594;5595;56034;5604;5605;572;5728;5894;5925;595;596;5970;64764;6654;6655;6716;673;6932;6934;7039;7157;7184;80310;83439…	CDK2;CDKN1A;E2F1;E2F2;IGF1;PDGFRA;PIK3CA;MAPK1;PTEN;RB1;SOS1;CREB5;AKT3;LEF1;CREB3L2;PDGFD;TCF7L1	miR-519a
hsa05200	Pathways in cancer	32/854	322/21796	1.49035e-06	0.000226982	1026;1030;11211;1147;1163;1438;1869;2257;2263;2308;2322;3091;355;3685;3716;387;3909;4088;4233;4313;4437;5295;5579;5594;5601;5747;5925;7042;7170;7428;8323;8817	10000;1017;1019;1021;1026;1027;1029;10297;1030;10319;10342;10401;1050;10928;11186;11211;112398;112399;1147;1163;1282;1284;1286;1288;1387;1398;1399;1436;1438;1441;1487;1488;1495;1496;1499;1612;1613;1630;1855;1856;1857;1869;1870;1871;1950;1956;2033;2034;2064;207;208;2122;2246;2247;2248;2249;2250;2251;2252;2253;2254;2255;2256;2257;2258;2259;2260;2261;2263;2271;2277;22798;2308;2322;2323;2335;2353;235…	FAS;RHOA;CDKN1A;CDKN2B;CHUK;CKS1B;CSF2RA;E2F1;FGF12;FGFR2;FOXO1;FLT3;HIF1A;ITGAV;JAK1;LAMA3;SMAD3;MET;MMP2;MSH3;PIK3R1;PRKCB;MAPK1;MAPK9;PTK2;RB1;TGFB2;TPM3;VHL;FZD6;FGF18;FZD10	miR-520g
hsa04722	Neurotrophin signaling pathway	22/1180	126/21796	1.04463e-06	0.000228773	10782;10818;1399;208;3725;387;396;399694;4214;4217;4908;4915;5335;5598;5601;5908;6197;6272;7529;7532;8660;8767	10000;10019;10603;10782;10818;10971;11108;11213;1398;1399;1432;1445;163688;207;208;2309;23533;25;2549;25759;25970;27018;27330;2885;2889;2932;3265;3551;356;3654;3656;3667;3725;3845;387;396;397;399694;4214;4215;4217;468;4790;4792;4793;4794;4803;4804;4893;4908;4909;4914;4915;4916;51135;5163;51806;5290;5291;5293;5294;5295;5296;5335;53358;5336;5594;5595;5598;5599;5600;5601;5602;5603;5604;5605;5607;560…	AKT2;RHOA;ARHGDIA;CRKL;JUN;MAP3K1;MAP3K5;NTF3;NTRK2;PLCG1;MAPK7;MAPK9;RAP1B;RPS6KA3;SORT1;YWHAB;YWHAG;IRS2;RIPK2;ZNF274;FRS2;SHC4	miR-429
hsa05200	Pathways in cancer	26/623	322/21796	2.21085e-06	0.000242088	1398;1436;1495;1869;1956;2122;26060;3091;3265;3845;3908;3918;4089;51176;5467;5594;5595;5728;5747;5925;6257;6513;652;6934;7484;8313	10000;1017;1019;1021;1026;1027;1029;10297;1030;10319;10342;10401;1050;10928;11186;11211;112398;112399;1147;1163;1282;1284;1286;1288;1387;1398;1399;1436;1438;1441;1487;1488;1495;1496;1499;1612;1613;1630;1855;1856;1857;1869;1870;1871;1950;1956;2033;2034;2064;207;208;2122;2246;2247;2248;2249;2250;2251;2252;2253;2254;2255;2256;2257;2258;2259;2260;2261;2263;2271;2277;22798;2308;2322;2323;2335;2353;235…	BMP4;CRK;CSF1R;CTNNA1;E2F1;EGFR;MECOM;HIF1A;HRAS;KRAS;LAMA2;LAMC2;SMAD4;PPARD;MAPK1;MAPK3;PTEN;PTK2;RB1;RXRB;SLC2A1;TCF7L2;WNT9B;AXIN2;APPL1;LEF1	miR-622
hsa05215	Prostate cancer	17/1096	88/21796	1.54743e-06	0.000298035	1026;1147;1385;1387;3479;5156;5290;5594;5604;5728;64764;6655;7039;7184;80310;842;9586	10000;1017;1026;1027;10488;1147;1385;1387;148327;1499;1869;1870;1871;1950;1956;2033;2064;207;208;2260;2263;2308;23533;2475;2885;2932;3265;3320;3326;3479;3480;354;3551;3630;3645;367;369;3845;4193;468;4790;4792;4824;4893;51176;5154;5155;5156;5159;5170;5290;5291;5293;5294;5295;5296;5594;5595;56034;5604;5605;572;5728;5894;5925;595;596;5970;64764;6654;6655;6716;673;6932;6934;7039;7157;7184;80310;83439…	CASP9;CDKN1A;CHUK;CREB1;CREBBP;IGF1;PDGFRA;PIK3CA;MAPK1;MAP2K1;PTEN;SOS2;TGFA;HSP90B1;CREB5;CREB3L2;PDGFD	miR-130b
hsa05200	Pathways in cancer	30/827	322/21796	6.1089e-06	0.000334462	10401;1488;1856;1869;26291;27148;3065;324;3479;3480;3716;3815;3918;51176;5294;5296;5879;5898;5915;6608;6654;6655;6789;7480;7481;7855;8030;8074;8322;998	10000;1017;1019;1021;1026;1027;1029;10297;1030;10319;10342;10401;1050;10928;11186;11211;112398;112399;1147;1163;1282;1284;1286;1288;1387;1398;1399;1436;1438;1441;1487;1488;1495;1496;1499;1612;1613;1630;1855;1856;1857;1869;1870;1871;1950;1956;2033;2034;2064;207;208;2122;2246;2247;2248;2249;2250;2251;2252;2253;2254;2255;2256;2257;2258;2259;2260;2261;2263;2271;2277;22798;2308;2322;2323;2335;2353;235…	APC;CDC42;CTBP2;DVL2;E2F1;HDAC1;IGF1;IGF1R;JAK1;KIT;LAMC2;PIK3CG;PIK3R2;RAC1;RALA;RARB;SMO;SOS1;SOS2;STK4;WNT10B;WNT11;FZD5;CCDC6;FGF23;FZD4;PIAS3;FGF21;STK36;LEF1	miR-583
hsa05200	Pathways in cancer	34/993	322/21796	4.98451e-06	0.000344847	1021;10342;10928;1282;1399;1630;1855;1871;2260;2475;3066;3480;3673;4254;4790;5156;51684;5295;5582;5880;5894;596;598;637;6774;6934;7046;7170;7423;862;89780;9134;9618;998	10000;1017;1019;1021;1026;1027;1029;10297;1030;10319;10342;10401;1050;10928;11186;11211;112398;112399;1147;1163;1282;1284;1286;1288;1387;1398;1399;1436;1438;1441;1487;1488;1495;1496;1499;1612;1613;1630;1855;1856;1857;1869;1870;1871;1950;1956;2033;2034;2064;207;208;2122;2246;2247;2248;2249;2250;2251;2252;2253;2254;2255;2256;2257;2258;2259;2260;2261;2263;2271;2277;22798;2308;2322;2323;2335;2353;235…	BCL2;BCL2L1;BID;RUNX1T1;CDC42;CDK6;COL4A1;CRKL;DCC;DVL1;E2F3;FGFR1;MTOR;HDAC2;IGF1R;ITGA2;KITLG;NFKB1;PDGFRA;PIK3R1;PRKCG;RAC2;RAF1;STAT3;TCF7L2;TGFBR1;TPM3;VEGFB;CCNE2;TRAF4;TFG;RALBP1;SUFU;WNT3A	miR-646
hsa04722	Neurotrophin signaling pathway	21/1113	126/21796	1.57553e-06	0.000345041	10818;10971;11108;1398;1399;207;2309;3656;399694;4214;4915;51135;5290;5594;5601;6195;6197;6654;7534;8503;9252	10000;10019;10603;10782;10818;10971;11108;11213;1398;1399;1432;1445;163688;207;208;2309;23533;25;2549;25759;25970;27018;27330;2885;2889;2932;3265;3551;356;3654;3656;3667;3725;3845;387;396;397;399694;4214;4215;4217;468;4790;4792;4793;4794;4803;4804;4893;4908;4909;4914;4915;4916;51135;5163;51806;5290;5291;5293;5294;5295;5296;5335;53358;5336;5594;5595;5598;5599;5600;5601;5602;5603;5604;5605;5607;560…	AKT1;CRK;CRKL;FOXO3;IRAK2;MAP3K1;NTRK2;PIK3CA;MAPK1;MAPK9;RPS6KA1;RPS6KA3;SOS1;YWHAZ;PIK3R3;RPS6KA5;FRS2;YWHAQ;PRDM4;IRAK4;SHC4	miR-520b
hsa05200	Pathways in cancer	29/734	322/21796	1.6849e-06	0.000368992	112399;2250;2335;25;329;3480;369;405;4254;51176;5156;51588;5290;5295;5335;54361;5728;5880;5900;5925;596;6257;7170;7473;7475;7855;8322;8326;83439	10000;1017;1019;1021;1026;1027;1029;10297;1030;10319;10342;10401;1050;10928;11186;11211;112398;112399;1147;1163;1282;1284;1286;1288;1387;1398;1399;1436;1438;1441;1487;1488;1495;1496;1499;1612;1613;1630;1855;1856;1857;1869;1870;1871;1950;1956;2033;2034;2064;207;208;2122;2246;2247;2248;2249;2250;2251;2252;2253;2254;2255;2256;2257;2258;2259;2260;2261;2263;2271;2277;22798;2308;2322;2323;2335;2353;235…	ABL1;BIRC2;ARAF;ARNT;BCL2;FGF5;FN1;IGF1R;KITLG;PDGFRA;PIK3CA;PIK3R1;PLCG1;PTEN;RAC2;RALGDS;RB1;RXRB;TPM3;WNT3;WNT6;FZD5;FZD4;FZD9;LEF1;PIAS4;WNT4;TCF7L1;EGLN3	miR-520a-5p
hsa04660	T cell receptor signaling pathway	20/1473	105/21796	2.15332e-05	0.000392981	10000;10725;1147;2885;3551;4775;4790;5295;5532;5595;5604;5609;57144;5894;6655;6885;7410;8503;940;998	10000;10125;1019;10298;10451;10725;10892;11261;1147;1326;1432;1437;1493;1739;207;208;2353;23533;23624;2534;27040;2885;2932;29851;3265;3458;3551;3558;3565;3567;3586;3702;3725;3845;387;3932;3937;4690;4772;4773;4775;4776;4790;4792;4793;4794;4893;5058;5062;5063;5133;5163;5290;5291;5293;5294;5295;5296;5530;5532;5533;5534;5535;5594;5595;5600;5603;5604;5605;5609;56924;57144;5777;5788;5894;5970;6300;6392…	CD28;CDC42;CHUK;GRB2;IKBKB;NFATC3;NFKB1;PIK3R1;PPP3CB;MAPK3;MAP2K1;MAP2K7;RAF1;SOS2;MAP3K7;VAV2;PIK3R3;AKT3;NFAT5;PAK7	miR-16
hsa05200	Pathways in cancer	34/982	322/21796	3.92501e-06	0.000394879	1027;10928;1147;1282;1869;1871;2033;2034;2250;3320;3479;3551;3815;3910;4233;4286;4893;5290;5602;5604;5728;5888;5894;6513;6655;7039;7046;7184;7471;7480;7855;8030;8323;8503	10000;1017;1019;1021;1026;1027;1029;10297;1030;10319;10342;10401;1050;10928;11186;11211;112398;112399;1147;1163;1282;1284;1286;1288;1387;1398;1399;1436;1438;1441;1487;1488;1495;1496;1499;1612;1613;1630;1855;1856;1857;1869;1870;1871;1950;1956;2033;2034;2064;207;208;2122;2246;2247;2248;2249;2250;2251;2252;2253;2254;2255;2256;2257;2258;2259;2260;2261;2263;2271;2277;22798;2308;2322;2323;2335;2353;235…	CDKN1B;CHUK;COL4A1;E2F1;E2F3;EP300;EPAS1;FGF5;HSP90AA1;IGF1;IKBKB;KIT;LAMA4;MET;MITF;NRAS;PIK3CA;MAPK10;MAP2K1;PTEN;RAD51;RAF1;SLC2A1;SOS2;TGFA;TGFBR1;HSP90B1;WNT1;WNT10B;FZD5;CCDC6;FZD6;PIK3R3;RALBP1	miR-148a
hsa05215	Prostate cancer	20/1634	88/21796	6.14158e-06	0.000399748	10000;1026;1147;1385;1869;1871;2263;51176;5156;5159;5295;5296;5594;5728;5925;595;6654;80310;83439;9586	10000;1017;1026;1027;10488;1147;1385;1387;148327;1499;1869;1870;1871;1950;1956;2033;2064;207;208;2260;2263;2308;23533;2475;2885;2932;3265;3320;3326;3479;3480;354;3551;3630;3645;367;369;3845;4193;468;4790;4792;4824;4893;51176;5154;5155;5156;5159;5170;5290;5291;5293;5294;5295;5296;5594;5595;56034;5604;5605;572;5728;5894;5925;595;596;5970;64764;6654;6655;6716;673;6932;6934;7039;7157;7184;80310;83439…	CCND1;CDKN1A;CHUK;CREB1;E2F1;E2F3;FGFR2;PDGFRA;PDGFRB;PIK3R1;PIK3R2;MAPK1;PTEN;RB1;SOS1;CREB5;AKT3;LEF1;PDGFD;TCF7L1	miR-93
hsa04010	MAPK signaling pathway	42/1686	266/21796	7.49554e-06	0.000410381	10000;10746;11221;1326;1398;1844;1848;1850;2249;2250;2252;2260;2872;3310;3312;4214;4215;4217;4296;4915;51347;5156;5159;5494;5530;5534;5567;5578;5594;5601;5908;6197;6654;6789;6885;7048;7786;8398;9020;9252;9344;9693	10000;100137049;10125;10235;10368;10369;10454;10746;10912;11072;11184;11221;11261;1147;115727;123745;1326;1386;1398;1399;1432;1616;1647;1649;1843;1844;1845;1846;1847;1848;1849;1850;1852;1950;1956;2002;2005;207;208;2122;2246;2247;2248;2249;2250;2251;2252;2253;2254;2255;2256;2257;2258;2259;2260;2261;2263;2264;22800;22808;23118;2316;23162;2317;2318;2353;23542;25780;26279;26281;26291;27006;27091;2709…	MAP3K8;CRK;DUSP2;DUSP6;DUSP8;FGF4;FGF5;FGF7;FGFR1;MKNK2;HSPA6;HSPA8;MAP3K1;MAP3K3;MAP3K5;MAP3K11;NTRK2;PDGFRA;PDGFRB;PPM1A;PPP3CA;PPP3R1;PRKACB;PRKCA;MAPK1;MAPK9;RAP1B;RPS6KA3;SOS1;STK4;MAP3K7;TGFBR2;MAP3K12;PLA2G6;MAP3K14;RPS6KA5;TAOK2;RAPGEF2;AKT3;MAP3K2;DUSP10;TAOK3	miR-106b
hsa05215	Prostate cancer	16/996	88/21796	2.0982e-06	0.000413174	1027;1147;1869;1871;2033;3479;3551;4893;5290;5604;5728;6654;6655;7039;7184;8503	10000;1017;1026;1027;10488;1147;1385;1387;148327;1499;1869;1870;1871;1950;1956;2033;2064;207;208;2260;2263;2308;23533;2475;2885;2932;3265;3320;3326;3479;3480;354;3551;3630;3645;367;369;3845;4193;468;4790;4792;4824;4893;51176;5154;5155;5156;5159;5170;5290;5291;5293;5294;5295;5296;5594;5595;56034;5604;5605;572;5728;5894;5925;595;596;5970;64764;6654;6655;6716;673;6932;6934;7039;7157;7184;80310;83439…	CDKN1B;CHUK;E2F1;E2F3;EP300;IGF1;IKBKB;NRAS;PIK3CA;MAP2K1;PTEN;SOS1;SOS2;TGFA;HSP90B1;PIK3R3	miR-148b
hsa05200	Pathways in cancer	40/1275	322/21796	5.7853e-06	0.000422327	10000;1021;1026;10928;11186;1282;1399;1612;1871;2263;22798;27148;2737;2885;367;3675;3688;369;3915;3918;4286;4893;5228;5371;5594;5888;5898;5900;6654;6655;6774;6789;7046;7855;8031;8312;8322;83593;867;9915	10000;1017;1019;1021;1026;1027;1029;10297;1030;10319;10342;10401;1050;10928;11186;11211;112398;112399;1147;1163;1282;1284;1286;1288;1387;1398;1399;1436;1438;1441;1487;1488;1495;1496;1499;1612;1613;1630;1855;1856;1857;1869;1870;1871;1950;1956;2033;2034;2064;207;208;2122;2246;2247;2248;2249;2250;2251;2252;2253;2254;2255;2256;2257;2258;2259;2260;2261;2263;2271;2277;22798;2308;2322;2323;2335;2353;235…	AR;ARAF;CBL;CDK6;CDKN1A;COL4A1;CRKL;DAPK1;E2F3;FGFR2;GLI3;GRB2;ITGA3;ITGB1;LAMC1;LAMC2;MITF;NRAS;PGF;PML;MAPK1;RAD51;RALA;RALGDS;SOS1;SOS2;STAT3;STK4;TGFBR1;FZD5;NCOA4;AXIN1;FZD4;ARNT2;AKT3;RALBP1;RASSF1;LAMB4;STK36;RASSF5	miR-124
hsa05200	Pathways in cancer	30/808	322/21796	3.86846e-06	0.000459058	1026;1030;1147;1163;1438;1869;2257;2263;2308;2322;3091;355;3685;3716;387;3909;4088;4233;4313;4437;5295;5579;5601;5747;5925;675;7042;7170;8323;8817	10000;1017;1019;1021;1026;1027;1029;10297;1030;10319;10342;10401;1050;10928;11186;11211;112398;112399;1147;1163;1282;1284;1286;1288;1387;1398;1399;1436;1438;1441;1487;1488;1495;1496;1499;1612;1613;1630;1855;1856;1857;1869;1870;1871;1950;1956;2033;2034;2064;207;208;2122;2246;2247;2248;2249;2250;2251;2252;2253;2254;2255;2256;2257;2258;2259;2260;2261;2263;2271;2277;22798;2308;2322;2323;2335;2353;235…	FAS;RHOA;BRCA2;CDKN1A;CDKN2B;CHUK;CKS1B;CSF2RA;E2F1;FGF12;FGFR2;FOXO1;FLT3;HIF1A;ITGAV;JAK1;LAMA3;SMAD3;MET;MMP2;MSH3;PIK3R1;PRKCB;MAPK9;PTK2;RB1;TGFB2;TPM3;FZD6;FGF18	miR-520h
hsa05200	Pathways in cancer	35/1032	322/21796	4.41813e-06	0.000467248	1027;10928;1147;1282;1869;1871;2033;2034;2246;2250;3320;3479;3551;3815;3909;3910;4233;4286;4292;4893;5290;5602;5604;5728;6513;6655;7039;7046;7184;7471;7480;7855;8030;8323;8503	10000;1017;1019;1021;1026;1027;1029;10297;1030;10319;10342;10401;1050;10928;11186;11211;112398;112399;1147;1163;1282;1284;1286;1288;1387;1398;1399;1436;1438;1441;1487;1488;1495;1496;1499;1612;1613;1630;1855;1856;1857;1869;1870;1871;1950;1956;2033;2034;2064;207;208;2122;2246;2247;2248;2249;2250;2251;2252;2253;2254;2255;2256;2257;2258;2259;2260;2261;2263;2271;2277;22798;2308;2322;2323;2335;2353;235…	CDKN1B;CHUK;COL4A1;E2F1;E2F3;EP300;EPAS1;FGF1;FGF5;HSP90AA1;IGF1;IKBKB;KIT;LAMA3;LAMA4;MET;MITF;MLH1;NRAS;PIK3CA;MAPK10;MAP2K1;PTEN;SLC2A1;SOS2;TGFA;TGFBR1;HSP90B1;WNT1;WNT10B;FZD5;CCDC6;FZD6;PIK3R3;RALBP1	miR-152
hsa05215	Prostate cancer	16/1032	88/21796	3.31282e-06	0.000467248	1027;1147;1869;1871;2033;3320;3479;3551;4893;5290;5604;5728;6655;7039;7184;8503	10000;1017;1026;1027;10488;1147;1385;1387;148327;1499;1869;1870;1871;1950;1956;2033;2064;207;208;2260;2263;2308;23533;2475;2885;2932;3265;3320;3326;3479;3480;354;3551;3630;3645;367;369;3845;4193;468;4790;4792;4824;4893;51176;5154;5155;5156;5159;5170;5290;5291;5293;5294;5295;5296;5594;5595;56034;5604;5605;572;5728;5894;5925;595;596;5970;64764;6654;6655;6716;673;6932;6934;7039;7157;7184;80310;83439…	CDKN1B;CHUK;E2F1;E2F3;EP300;HSP90AA1;IGF1;IKBKB;NRAS;PIK3CA;MAP2K1;PTEN;SOS2;TGFA;HSP90B1;PIK3R3	miR-152
hsa05200	Pathways in cancer	41/1272	322/21796	2.24762e-06	0.00049223	1021;1956;2033;2034;2253;2258;2308;2475;3066;3091;329;331;356;3569;3716;3845;3918;405;4089;4233;4436;4437;5295;54583;5468;5594;5727;5728;5743;596;650;6655;7043;7046;7185;7187;7424;8030;8324;8453;9978	10000;1017;1019;1021;1026;1027;1029;10297;1030;10319;10342;10401;1050;10928;11186;11211;112398;112399;1147;1163;1282;1284;1286;1288;1387;1398;1399;1436;1438;1441;1487;1488;1495;1496;1499;1612;1613;1630;1855;1856;1857;1869;1870;1871;1950;1956;2033;2034;2064;207;208;2122;2246;2247;2248;2249;2250;2251;2252;2253;2254;2255;2256;2257;2258;2259;2260;2261;2263;2271;2277;22798;2308;2322;2323;2335;2353;235…	BIRC2;XIAP;FASLG;ARNT;BCL2;BMP2;CDK6;EGFR;EP300;EPAS1;FGF8;FGF13;FOXO1;MTOR;HDAC2;HIF1A;IL6;JAK1;KRAS;LAMC2;SMAD4;MET;MSH2;MSH3;PIK3R1;PPARG;MAPK1;PTCH1;PTEN;PTGS2;SOS2;TGFB3;TGFBR1;TRAF1;TRAF3;VEGFC;CCDC6;FZD7;CUL2;RBX1;EGLN1	miR-338-5p
hsa05200	Pathways in cancer	37/1090	322/21796	2.25878e-06	0.000494673	10000;1021;11211;1286;1399;1488;1855;2247;2252;2257;2263;2277;2475;3480;3673;369;3915;405;51384;51684;5295;5604;5728;5915;7175;7422;7476;8030;8313;8323;83593;836;8453;862;89780;898;998	10000;1017;1019;1021;1026;1027;1029;10297;1030;10319;10342;10401;1050;10928;11186;11211;112398;112399;1147;1163;1282;1284;1286;1288;1387;1398;1399;1436;1438;1441;1487;1488;1495;1496;1499;1612;1613;1630;1855;1856;1857;1869;1870;1871;1950;1956;2033;2034;2064;207;208;2122;2246;2247;2248;2249;2250;2251;2252;2253;2254;2255;2256;2257;2258;2259;2260;2261;2263;2271;2277;22798;2308;2322;2323;2335;2353;235…	ARAF;ARNT;CASP3;RUNX1T1;CCNE1;CDC42;CDK6;COL4A4;CRKL;CTBP2;DVL1;FGF2;FGF7;FGF12;FGFR2;FIGF;MTOR;IGF1R;ITGA2;LAMC1;PIK3R1;MAP2K1;PTEN;RARB;TPR;VEGFA;WNT7A;CCDC6;AXIN2;FZD6;CUL2;AKT3;FZD10;WNT16;SUFU;RASSF5;WNT3A	miR-107
hsa05215	Prostate cancer	16/1082	88/21796	6.04624e-06	0.000506344	1026;1147;1385;1387;3479;5156;5290;5594;5604;5728;64764;6655;7039;7184;80310;9586	10000;1017;1026;1027;10488;1147;1385;1387;148327;1499;1869;1870;1871;1950;1956;2033;2064;207;208;2260;2263;2308;23533;2475;2885;2932;3265;3320;3326;3479;3480;354;3551;3630;3645;367;369;3845;4193;468;4790;4792;4824;4893;51176;5154;5155;5156;5159;5170;5290;5291;5293;5294;5295;5296;5594;5595;56034;5604;5605;572;5728;5894;5925;595;596;5970;64764;6654;6655;6716;673;6932;6934;7039;7157;7184;80310;83439…	CDKN1A;CHUK;CREB1;CREBBP;IGF1;PDGFRA;PIK3CA;MAPK1;MAP2K1;PTEN;SOS2;TGFA;HSP90B1;CREB5;CREB3L2;PDGFD	miR-130a
hsa04722	Neurotrophin signaling pathway	21/1275	126/21796	1.28963e-05	0.00056486	10000;10019;11213;1399;1432;2885;2889;396;399694;4214;4893;4916;5594;5781;6195;6464;6654;6655;8767;8986;9261	10000;10019;10603;10782;10818;10971;11108;11213;1398;1399;1432;1445;163688;207;208;2309;23533;25;2549;25759;25970;27018;27330;2885;2889;2932;3265;3551;356;3654;3656;3667;3725;3845;387;396;397;399694;4214;4215;4217;468;4790;4792;4793;4794;4803;4804;4893;4908;4909;4914;4915;4916;51135;5163;51806;5290;5291;5293;5294;5295;5296;5335;53358;5336;5594;5595;5598;5599;5600;5601;5602;5603;5604;5605;5607;560…	ARHGDIA;CRKL;MAPK14;GRB2;RAPGEF1;MAP3K1;NRAS;NTRK3;MAPK1;PTPN11;RPS6KA1;SHC1;SOS1;SOS2;RIPK2;RPS6KA4;MAPKAPK2;AKT3;SH2B3;IRAK3;SHC4	miR-124
hsa05200	Pathways in cancer	31/836	322/21796	2.71723e-06	0.000595074	1027;1286;1398;1436;1871;2260;3065;4089;4233;4254;4286;4609;4792;51176;5156;5335;5579;5604;581;5900;5979;6932;7043;7422;7471;7482;7484;8074;8313;868;9134	10000;1017;1019;1021;1026;1027;1029;10297;1030;10319;10342;10401;1050;10928;11186;11211;112398;112399;1147;1163;1282;1284;1286;1288;1387;1398;1399;1436;1438;1441;1487;1488;1495;1496;1499;1612;1613;1630;1855;1856;1857;1869;1870;1871;1950;1956;2033;2034;2064;207;208;2122;2246;2247;2248;2249;2250;2251;2252;2253;2254;2255;2256;2257;2258;2259;2260;2261;2263;2271;2277;22798;2308;2322;2323;2335;2353;235…	BAX;CBLB;CDKN1B;COL4A4;CRK;CSF1R;E2F3;FGFR1;HDAC1;SMAD4;MET;KITLG;MITF;MYC;NFKBIA;PDGFRA;PLCG1;PRKCB;MAP2K1;RALGDS;RET;TCF7;TGFB3;VEGFA;WNT1;WNT2B;WNT9B;FGF23;AXIN2;CCNE2;LEF1	miR-449b
hsa04010	MAPK signaling pathway	40/1634	266/21796	1.90644e-05	0.000737185	10000;10746;1147;1326;1398;1844;1848;1850;2249;2250;2252;2263;2872;3312;4214;4215;4217;4296;4915;51347;5156;5159;5530;5534;5567;5594;5601;6195;6196;6197;6654;6789;6885;7048;7786;8398;9020;9252;9344;9693	10000;100137049;10125;10235;10368;10369;10454;10746;10912;11072;11184;11221;11261;1147;115727;123745;1326;1386;1398;1399;1432;1616;1647;1649;1843;1844;1845;1846;1847;1848;1849;1850;1852;1950;1956;2002;2005;207;208;2122;2246;2247;2248;2249;2250;2251;2252;2253;2254;2255;2256;2257;2258;2259;2260;2261;2263;2264;22800;22808;23118;2316;23162;2317;2318;2353;23542;25780;26279;26281;26291;27006;27091;2709…	CHUK;MAP3K8;CRK;DUSP2;DUSP6;DUSP8;FGF4;FGF5;FGF7;FGFR2;MKNK2;HSPA8;MAP3K1;MAP3K3;MAP3K5;MAP3K11;NTRK2;PDGFRA;PDGFRB;PPP3CA;PPP3R1;PRKACB;MAPK1;MAPK9;RPS6KA1;RPS6KA2;RPS6KA3;SOS1;STK4;MAP3K7;TGFBR2;MAP3K12;PLA2G6;MAP3K14;RPS6KA5;TAOK2;RAPGEF2;AKT3;MAP3K2;TAOK3	miR-93
hsa05200	Pathways in cancer	26/663	322/21796	6.7559e-06	0.000739771	10000;1026;112399;1398;1488;2259;2308;2475;27148;3320;3326;3675;5290;5294;5894;6608;7048;7170;7423;7474;7476;7480;7484;9134;9618;9965	10000;1017;1019;1021;1026;1027;1029;10297;1030;10319;10342;10401;1050;10928;11186;11211;112398;112399;1147;1163;1282;1284;1286;1288;1387;1398;1399;1436;1438;1441;1487;1488;1495;1496;1499;1612;1613;1630;1855;1856;1857;1869;1870;1871;1950;1956;2033;2034;2064;207;208;2122;2246;2247;2248;2249;2250;2251;2252;2253;2254;2255;2256;2257;2258;2259;2260;2261;2263;2271;2277;22798;2308;2322;2323;2335;2353;235…	CDKN1A;CRK;CTBP2;FGF14;FOXO1;MTOR;HSP90AA1;HSP90AB1;ITGA3;PIK3CA;PIK3CG;RAF1;SMO;TGFBR2;TPM3;VEGFB;WNT5A;WNT7A;WNT10B;WNT9B;CCNE2;TRAF4;FGF19;AKT3;STK36;EGLN3	miR-370
hsa05200	Pathways in cancer	37/1165	322/21796	1.01916e-05	0.000743985	1017;10297;112399;1282;1286;1488;2033;2034;2252;2254;2258;2277;2308;2335;26060;2736;324;332;3480;3915;4089;4233;4254;4286;4893;5156;5335;54205;5579;5879;596;5979;7474;7855;7976;8031;842	10000;1017;1019;1021;1026;1027;1029;10297;1030;10319;10342;10401;1050;10928;11186;11211;112398;112399;1147;1163;1282;1284;1286;1288;1387;1398;1399;1436;1438;1441;1487;1488;1495;1496;1499;1612;1613;1630;1855;1856;1857;1869;1870;1871;1950;1956;2033;2034;2064;207;208;2122;2246;2247;2248;2249;2250;2251;2252;2253;2254;2255;2256;2257;2258;2259;2260;2261;2263;2271;2277;22798;2308;2322;2323;2335;2353;235…	APC;BIRC5;BCL2;CASP9;CDK2;COL4A1;COL4A4;CTBP2;EP300;EPAS1;FGF7;FGF9;FGF13;FIGF;FOXO1;FN1;GLI2;IGF1R;LAMC1;SMAD4;MET;KITLG;MITF;NRAS;PDGFRA;PLCG1;PRKCB;RAC1;RET;WNT5A;FZD5;FZD3;NCOA4;APC2;APPL1;CYCS;EGLN3	miR-182
hsa05200	Pathways in cancer	33/996	322/21796	1.35924e-05	0.000744184	1027;10928;1147;1282;1869;1871;2033;2034;2250;3479;3551;3815;3910;4233;4286;4893;5290;5602;5604;5728;5888;6513;6654;6655;7039;7046;7184;7471;7480;7855;8030;8323;8503	10000;1017;1019;1021;1026;1027;1029;10297;1030;10319;10342;10401;1050;10928;11186;11211;112398;112399;1147;1163;1282;1284;1286;1288;1387;1398;1399;1436;1438;1441;1487;1488;1495;1496;1499;1612;1613;1630;1855;1856;1857;1869;1870;1871;1950;1956;2033;2034;2064;207;208;2122;2246;2247;2248;2249;2250;2251;2252;2253;2254;2255;2256;2257;2258;2259;2260;2261;2263;2271;2277;22798;2308;2322;2323;2335;2353;235…	CDKN1B;CHUK;COL4A1;E2F1;E2F3;EP300;EPAS1;FGF5;IGF1;IKBKB;KIT;LAMA4;MET;MITF;NRAS;PIK3CA;MAPK10;MAP2K1;PTEN;RAD51;SLC2A1;SOS1;SOS2;TGFA;TGFBR1;HSP90B1;WNT1;WNT10B;FZD5;CCDC6;FZD6;PIK3R3;RALBP1	miR-148b
hsa04010	MAPK signaling pathway	39/1584	266/21796	2.15983e-05	0.000747166	10000;10746;1326;1398;1844;1850;2249;2250;2252;2260;2872;3310;3312;4214;4215;4217;4296;4915;51347;5156;5159;5530;5534;5567;5594;5601;5921;6195;6196;6197;6654;6789;6885;7048;7786;9020;9252;9344;9693	10000;100137049;10125;10235;10368;10369;10454;10746;10912;11072;11184;11221;11261;1147;115727;123745;1326;1386;1398;1399;1432;1616;1647;1649;1843;1844;1845;1846;1847;1848;1849;1850;1852;1950;1956;2002;2005;207;208;2122;2246;2247;2248;2249;2250;2251;2252;2253;2254;2255;2256;2257;2258;2259;2260;2261;2263;2264;22800;22808;23118;2316;23162;2317;2318;2353;23542;25780;26279;26281;26291;27006;27091;2709…	MAP3K8;CRK;DUSP2;DUSP8;FGF4;FGF5;FGF7;FGFR1;MKNK2;HSPA6;HSPA8;MAP3K1;MAP3K3;MAP3K5;MAP3K11;NTRK2;PDGFRA;PDGFRB;PPP3CA;PPP3R1;PRKACB;MAPK1;MAPK9;RASA1;RPS6KA1;RPS6KA2;RPS6KA3;SOS1;STK4;MAP3K7;TGFBR2;MAP3K12;MAP3K14;RPS6KA5;TAOK2;RAPGEF2;AKT3;MAP3K2;TAOK3	miR-106a
hsa05216	Thyroid cancer	7/623	29/21796	1.35981e-05	0.000772489	3265;3845;51176;5594;5595;6257;6934	10342;1499;3265;3845;4609;4893;4914;51176;5468;5594;5595;5604;5605;595;5979;6256;6257;6258;673;6932;6934;7157;7170;7175;7849;8030;8031;83439;999	HRAS;KRAS;MAPK1;MAPK3;RXRB;TCF7L2;LEF1	miR-622
hsa04010	MAPK signaling pathway	36/1473	266/21796	5.40035e-05	0.000801698	10000;10746;1147;1399;2247;2252;2253;2260;2263;2264;2317;2885;3164;3304;3551;4216;4763;4790;5494;5532;5595;55970;5601;5604;5609;5801;5894;6197;627;6655;6885;777;782;8569;994;998	10000;100137049;10125;10235;10368;10369;10454;10746;10912;11072;11184;11221;11261;1147;115727;123745;1326;1386;1398;1399;1432;1616;1647;1649;1843;1844;1845;1846;1847;1848;1849;1850;1852;1950;1956;2002;2005;207;208;2122;2246;2247;2248;2249;2250;2251;2252;2253;2254;2255;2256;2257;2258;2259;2260;2261;2263;2264;22800;22808;23118;2316;23162;2317;2318;2353;23542;25780;26279;26281;26291;27006;27091;2709…	BDNF;CACNA1E;CACNB1;CDC25B;CDC42;CHUK;CRKL;FGF2;FGF7;FGF8;FGFR1;FGFR2;FGFR4;FLNB;GRB2;NR4A1;HSPA1B;IKBKB;MAP3K4;NF1;NFKB1;PPM1A;PPP3CB;MAPK3;MAPK9;MAP2K1;MAP2K7;PTPRR;RAF1;RPS6KA3;SOS2;MAP3K7;MKNK1;AKT3;MAP3K2;GNG12	miR-16
hsa05200	Pathways in cancer	36/1069	322/21796	3.74149e-06	0.000819385	1017;1019;112398;1387;1436;1441;1612;1856;1857;2248;2254;2737;3480;369;3716;3915;4149;4313;5154;5296;5335;5371;5595;5602;581;5914;5979;6257;6789;7170;7422;7471;7484;80326;862;9134	10000;1017;1019;1021;1026;1027;1029;10297;1030;10319;10342;10401;1050;10928;11186;11211;112398;112399;1147;1163;1282;1284;1286;1288;1387;1398;1399;1436;1438;1441;1487;1488;1495;1496;1499;1612;1613;1630;1855;1856;1857;1869;1870;1871;1950;1956;2033;2034;2064;207;208;2122;2246;2247;2248;2249;2250;2251;2252;2253;2254;2255;2256;2257;2258;2259;2260;2261;2263;2271;2277;22798;2308;2322;2323;2335;2353;235…	ARAF;BAX;RUNX1T1;CDK2;CDK4;CREBBP;CSF1R;CSF3R;DAPK1;DVL2;DVL3;FGF3;FGF9;GLI3;IGF1R;JAK1;LAMC1;MAX;MMP2;PDGFA;PIK3R2;PLCG1;PML;MAPK3;MAPK10;RARA;RET;RXRB;STK4;TPM3;VEGFA;WNT1;WNT9B;CCNE2;WNT10A;EGLN2	miR-765
hsa04660	T cell receptor signaling pathway	19/1443	105/21796	5.42202e-05	0.000848158	10000;10725;1147;2885;3551;4775;4790;5295;5532;5595;5604;57144;5894;6655;6885;7410;8503;940;998	10000;10125;1019;10298;10451;10725;10892;11261;1147;1326;1432;1437;1493;1739;207;208;2353;23533;23624;2534;27040;2885;2932;29851;3265;3458;3551;3558;3565;3567;3586;3702;3725;3845;387;3932;3937;4690;4772;4773;4775;4776;4790;4792;4793;4794;4893;5058;5062;5063;5133;5163;5290;5291;5293;5294;5295;5296;5530;5532;5533;5534;5535;5594;5595;5600;5603;5604;5605;5609;56924;57144;5777;5788;5894;5970;6300;6392…	CD28;CDC42;CHUK;GRB2;IKBKB;NFATC3;NFKB1;PIK3R1;PPP3CB;MAPK3;MAP2K1;RAF1;SOS2;MAP3K7;VAV2;PIK3R3;AKT3;NFAT5;PAK7	miR-195
hsa05215	Prostate cancer	10/498	88/21796	3.24697e-05	0.000915704	2260;3480;5595;5604;5605;5894;595;6934;8517;898	10000;1017;1026;1027;10488;1147;1385;1387;148327;1499;1869;1870;1871;1950;1956;2033;2064;207;208;2260;2263;2308;23533;2475;2885;2932;3265;3320;3326;3479;3480;354;3551;3630;3645;367;369;3845;4193;468;4790;4792;4824;4893;51176;5154;5155;5156;5159;5170;5290;5291;5293;5294;5295;5296;5594;5595;56034;5604;5605;572;5728;5894;5925;595;596;5970;64764;6654;6655;6716;673;6932;6934;7039;7157;7184;80310;83439…	CCND1;CCNE1;FGFR1;IGF1R;MAPK3;MAP2K1;MAP2K2;RAF1;TCF7L2;IKBKG	miR-503
hsa04010	MAPK signaling pathway	37/1533	266/21796	5.47138e-05	0.000921716	10000;10746;10912;1399;208;2247;2252;2260;2263;2264;2317;2885;3164;3304;3551;4215;4216;4763;4790;4915;5494;5532;5594;55970;5601;5604;5801;5894;6197;627;6655;6885;777;782;8569;8649;998	10000;100137049;10125;10235;10368;10369;10454;10746;10912;11072;11184;11221;11261;1147;115727;123745;1326;1386;1398;1399;1432;1616;1647;1649;1843;1844;1845;1846;1847;1848;1849;1850;1852;1950;1956;2002;2005;207;208;2122;2246;2247;2248;2249;2250;2251;2252;2253;2254;2255;2256;2257;2258;2259;2260;2261;2263;2264;22800;22808;23118;2316;23162;2317;2318;2353;23542;25780;26279;26281;26291;27006;27091;2709…	AKT2;BDNF;CACNA1E;CACNB1;CDC42;CRKL;FGF2;FGF7;FGFR1;FGFR2;FGFR4;FLNB;GRB2;NR4A1;HSPA1B;IKBKB;MAP3K3;MAP3K4;NF1;NFKB1;NTRK2;PPM1A;PPP3CB;MAPK1;MAPK9;MAP2K1;PTPRR;RAF1;RPS6KA3;SOS2;MAP3K7;MKNK1;LAMTOR3;AKT3;MAP3K2;GADD45G;GNG12	miR-15b
hsa05200	Pathways in cancer	29/773	322/21796	4.62836e-06	0.00101361	10401;1387;1496;1857;1871;208;2246;2256;26060;3479;3480;355;3728;405;4089;4149;4790;5155;572;5914;595;6257;6789;7043;7855;8313;836;861;9965	10000;1017;1019;1021;1026;1027;1029;10297;1030;10319;10342;10401;1050;10928;11186;11211;112398;112399;1147;1163;1282;1284;1286;1288;1387;1398;1399;1436;1438;1441;1487;1488;1495;1496;1499;1612;1613;1630;1855;1856;1857;1869;1870;1871;1950;1956;2033;2034;2064;207;208;2122;2246;2247;2248;2249;2250;2251;2252;2253;2254;2255;2256;2257;2258;2259;2260;2261;2263;2271;2277;22798;2308;2322;2323;2335;2353;235…	AKT2;FAS;ARNT;BAD;CCND1;CASP3;RUNX1;CREBBP;CTNNA2;DVL3;E2F3;FGF1;FGF11;IGF1;IGF1R;JUP;SMAD4;MAX;NFKB1;PDGFB;RARA;RXRB;STK4;TGFB3;FZD5;AXIN2;FGF19;PIAS3;APPL1	miR-625
hsa04010	MAPK signaling pathway	25/773	266/21796	9.96832e-06	0.00109153	115727;1850;1852;2002;208;2246;2256;23162;355;4137;4149;4763;4790;5155;5566;6722;6789;7043;776;777;836;8911;9254;9448;9965	10000;100137049;10125;10235;10368;10369;10454;10746;10912;11072;11184;11221;11261;1147;115727;123745;1326;1386;1398;1399;1432;1616;1647;1649;1843;1844;1845;1846;1847;1848;1849;1850;1852;1950;1956;2002;2005;207;208;2122;2246;2247;2248;2249;2250;2251;2252;2253;2254;2255;2256;2257;2258;2259;2260;2261;2263;2264;22800;22808;23118;2316;23162;2317;2318;2353;23542;25780;26279;26281;26291;27006;27091;2709…	AKT2;FAS;CACNA1D;CACNA1E;CASP3;DUSP8;DUSP9;ELK1;FGF1;FGF11;MAPT;MAX;NF1;NFKB1;PDGFB;PRKACA;SRF;STK4;TGFB3;CACNA1I;CACNA2D2;MAP4K4;FGF19;MAPK8IP3;RASGRP4	miR-625
hsa04722	Neurotrophin signaling pathway	14/570	126/21796	5.60421e-06	0.00122732	1398;4217;4915;5163;5293;5295;5603;5663;5781;5908;596;6197;801;805	10000;10019;10603;10782;10818;10971;11108;11213;1398;1399;1432;1445;163688;207;208;2309;23533;25;2549;25759;25970;27018;27330;2885;2889;2932;3265;3551;356;3654;3656;3667;3725;3845;387;396;397;399694;4214;4215;4217;468;4790;4792;4793;4794;4803;4804;4893;4908;4909;4914;4915;4916;51135;5163;51806;5290;5291;5293;5294;5295;5296;5335;53358;5336;5594;5595;5598;5599;5600;5601;5602;5603;5604;5605;5607;560…	BCL2;CALM1;CALM2;CRK;MAP3K5;NTRK2;PDK1;PIK3CD;PIK3R1;MAPK13;PSEN1;PTPN11;RAP1B;RPS6KA3	miR-651
hsa04010	MAPK signaling pathway	36/1441	266/21796	3.4298e-05	0.00125188	10000;10746;1326;1398;1844;1850;2249;2250;2252;2872;3310;3312;4214;4215;4217;4296;4915;51347;5156;5159;5530;5534;5567;5594;5601;6196;6197;6654;6789;6885;7048;7786;9020;9252;9344;9693	10000;100137049;10125;10235;10368;10369;10454;10746;10912;11072;11184;11221;11261;1147;115727;123745;1326;1386;1398;1399;1432;1616;1647;1649;1843;1844;1845;1846;1847;1848;1849;1850;1852;1950;1956;2002;2005;207;208;2122;2246;2247;2248;2249;2250;2251;2252;2253;2254;2255;2256;2257;2258;2259;2260;2261;2263;2264;22800;22808;23118;2316;23162;2317;2318;2353;23542;25780;26279;26281;26291;27006;27091;2709…	MAP3K8;CRK;DUSP2;DUSP8;FGF4;FGF5;FGF7;MKNK2;HSPA6;HSPA8;MAP3K1;MAP3K3;MAP3K5;MAP3K11;NTRK2;PDGFRA;PDGFRB;PPP3CA;PPP3R1;PRKACB;MAPK1;MAPK9;RPS6KA2;RPS6KA3;SOS1;STK4;MAP3K7;TGFBR2;MAP3K12;MAP3K14;RPS6KA5;TAOK2;RAPGEF2;AKT3;MAP3K2;TAOK3	miR-17
hsa04010	MAPK signaling pathway	40/1687	266/21796	3.91904e-05	0.00143045	10000;10746;11221;1326;1398;1844;1848;1850;2249;2250;2252;2260;2872;3310;3312;4214;4215;4217;4915;51347;5156;5159;5494;5530;5534;5567;5578;5594;5601;5906;6197;6654;6789;6885;7048;7786;9020;9252;9344;9693	10000;100137049;10125;10235;10368;10369;10454;10746;10912;11072;11184;11221;11261;1147;115727;123745;1326;1386;1398;1399;1432;1616;1647;1649;1843;1844;1845;1846;1847;1848;1849;1850;1852;1950;1956;2002;2005;207;208;2122;2246;2247;2248;2249;2250;2251;2252;2253;2254;2255;2256;2257;2258;2259;2260;2261;2263;2264;22800;22808;23118;2316;23162;2317;2318;2353;23542;25780;26279;26281;26291;27006;27091;2709…	MAP3K8;CRK;DUSP2;DUSP6;DUSP8;FGF4;FGF5;FGF7;FGFR1;MKNK2;HSPA6;HSPA8;MAP3K1;MAP3K3;MAP3K5;NTRK2;PDGFRA;PDGFRB;PPM1A;PPP3CA;PPP3R1;PRKACB;PRKCA;MAPK1;MAPK9;RAP1A;RPS6KA3;SOS1;STK4;MAP3K7;TGFBR2;MAP3K12;MAP3K14;RPS6KA5;TAOK2;RAPGEF2;AKT3;MAP3K2;DUSP10;TAOK3	miR-20a
hsa05215	Prostate cancer	11/623	88/21796	4.14917e-05	0.00151445	1869;1956;3265;3845;51176;5594;5595;56034;5728;5925;6934	10000;1017;1026;1027;10488;1147;1385;1387;148327;1499;1869;1870;1871;1950;1956;2033;2064;207;208;2260;2263;2308;23533;2475;2885;2932;3265;3320;3326;3479;3480;354;3551;3630;3645;367;369;3845;4193;468;4790;4792;4824;4893;51176;5154;5155;5156;5159;5170;5290;5291;5293;5294;5295;5296;5594;5595;56034;5604;5605;572;5728;5894;5925;595;596;5970;64764;6654;6655;6716;673;6932;6934;7039;7157;7184;80310;83439…	E2F1;EGFR;HRAS;KRAS;MAPK1;MAPK3;PTEN;RB1;TCF7L2;LEF1;PDGFC	miR-622
hsa04660	T cell receptor signaling pathway	19/1533	105/21796	0.000120972	0.00155978	10000;10725;208;2885;3551;3702;4775;4790;5295;5532;5594;5604;57144;5894;6655;6885;8503;940;998	10000;10125;1019;10298;10451;10725;10892;11261;1147;1326;1432;1437;1493;1739;207;208;2353;23533;23624;2534;27040;2885;2932;29851;3265;3458;3551;3558;3565;3567;3586;3702;3725;3845;387;3932;3937;4690;4772;4773;4775;4776;4790;4792;4793;4794;4893;5058;5062;5063;5133;5163;5290;5291;5293;5294;5295;5296;5530;5532;5533;5534;5535;5594;5595;5600;5603;5604;5605;5609;56924;57144;5777;5788;5894;5970;6300;6392…	AKT2;CD28;CDC42;GRB2;IKBKB;ITK;NFATC3;NFKB1;PIK3R1;PPP3CB;MAPK1;MAP2K1;RAF1;SOS2;MAP3K7;PIK3R3;AKT3;NFAT5;PAK7	miR-15b
hsa05200	Pathways in cancer	34/1096	322/21796	3.82948e-05	0.00167731	1026;10928;112399;1147;1286;1387;26060;3479;3815;3915;4089;4233;5156;5290;5468;5594;5604;5728;5898;6513;6655;6789;7039;7048;7184;7471;7482;8030;80326;8313;8322;8323;841;842	10000;1017;1019;1021;1026;1027;1029;10297;1030;10319;10342;10401;1050;10928;11186;11211;112398;112399;1147;1163;1282;1284;1286;1288;1387;1398;1399;1436;1438;1441;1487;1488;1495;1496;1499;1612;1613;1630;1855;1856;1857;1869;1870;1871;1950;1956;2033;2034;2064;207;208;2122;2246;2247;2248;2249;2250;2251;2252;2253;2254;2255;2256;2257;2258;2259;2260;2261;2263;2271;2277;22798;2308;2322;2323;2335;2353;235…	CASP8;CASP9;CDKN1A;CHUK;COL4A4;CREBBP;IGF1;KIT;LAMC1;SMAD4;MET;PDGFRA;PIK3CA;PPARG;MAPK1;MAP2K1;PTEN;RALA;SLC2A1;SOS2;STK4;TGFA;TGFBR2;HSP90B1;WNT1;WNT2B;CCDC6;AXIN2;FZD4;FZD6;RALBP1;APPL1;WNT10A;EGLN3	miR-130b
hsa04722	Neurotrophin signaling pathway	21/1335	126/21796	2.55854e-05	0.00175706	10971;1432;27018;2885;3667;3845;399694;4804;51135;5295;5594;5609;5663;5908;6654;7157;7529;808;817;9252;998	10000;10019;10603;10782;10818;10971;11108;11213;1398;1399;1432;1445;163688;207;208;2309;23533;25;2549;25759;25970;27018;27330;2885;2889;2932;3265;3551;356;3654;3656;3667;3725;3845;387;396;397;399694;4214;4215;4217;468;4790;4792;4793;4794;4803;4804;4893;4908;4909;4914;4915;4916;51135;5163;51806;5290;5291;5293;5294;5295;5296;5335;53358;5336;5594;5595;5598;5599;5600;5601;5602;5603;5604;5605;5607;560…	CALM3;CAMK2D;CDC42;MAPK14;GRB2;IRS1;KRAS;NGFR;PIK3R1;MAPK1;MAP2K7;PSEN1;RAP1B;SOS1;TP53;YWHAB;RPS6KA5;YWHAQ;NGFRAP1;IRAK4;SHC4	miR-27b
hsa04722	Neurotrophin signaling pathway	17/993	126/21796	5.88012e-05	0.00183964	10818;1399;1432;4215;4790;4915;5295;5609;5894;596;6197;627;7533;815;8660;9252;998	10000;10019;10603;10782;10818;10971;11108;11213;1398;1399;1432;1445;163688;207;208;2309;23533;25;2549;25759;25970;27018;27330;2885;2889;2932;3265;3551;356;3654;3656;3667;3725;3845;387;396;397;399694;4214;4215;4217;468;4790;4792;4793;4794;4803;4804;4893;4908;4909;4914;4915;4916;51135;5163;51806;5290;5291;5293;5294;5295;5296;5335;53358;5336;5594;5595;5598;5599;5600;5601;5602;5603;5604;5605;5607;560…	BCL2;BDNF;CAMK2A;CDC42;CRKL;MAPK14;MAP3K3;NFKB1;NTRK2;PIK3R1;MAP2K7;RAF1;RPS6KA3;YWHAH;IRS2;RPS6KA5;FRS2	miR-646
hsa05200	Pathways in cancer	30/860	322/21796	1.2995e-05	0.0018672	1399;2033;2034;2122;2250;2308;2335;2475;26060;331;3320;3480;3655;3845;3915;4286;5156;5295;5604;5879;5899;5900;596;613;7046;7175;7484;8323;842;861	10000;1017;1019;1021;1026;1027;1029;10297;1030;10319;10342;10401;1050;10928;11186;11211;112398;112399;1147;1163;1282;1284;1286;1288;1387;1398;1399;1436;1438;1441;1487;1488;1495;1496;1499;1612;1613;1630;1855;1856;1857;1869;1870;1871;1950;1956;2033;2034;2064;207;208;2122;2246;2247;2248;2249;2250;2251;2252;2253;2254;2255;2256;2257;2258;2259;2260;2261;2263;2271;2277;22798;2308;2322;2323;2335;2353;235…	XIAP;BCL2;BCR;CASP9;RUNX1;CRKL;EP300;EPAS1;MECOM;FGF5;FOXO1;FN1;MTOR;HSP90AA1;IGF1R;ITGA6;KRAS;LAMC1;MITF;PDGFRA;PIK3R1;MAP2K1;RAC1;RALB;RALGDS;TGFBR1;TPR;WNT9B;FZD6;APPL1	miR-96
hsa04722	Neurotrophin signaling pathway	17/982	126/21796	5.12433e-05	0.00187038	10019;10782;1445;3551;3667;4893;4915;5290;5602;5604;5894;6655;7529;801;815;8503;9252	10000;10019;10603;10782;10818;10971;11108;11213;1398;1399;1432;1445;163688;207;208;2309;23533;25;2549;25759;25970;27018;27330;2885;2889;2932;3265;3551;356;3654;3656;3667;3725;3845;387;396;397;399694;4214;4215;4217;468;4790;4792;4793;4794;4803;4804;4893;4908;4909;4914;4915;4916;51135;5163;51806;5290;5291;5293;5294;5295;5296;5335;53358;5336;5594;5595;5598;5599;5600;5601;5602;5603;5604;5605;5607;560…	CALM1;CAMK2A;CSK;IKBKB;IRS1;NRAS;NTRK2;PIK3CA;MAPK10;MAP2K1;RAF1;SOS2;YWHAB;PIK3R3;RPS6KA5;SH2B3;ZNF274	miR-148a
hsa05200	Pathways in cancer	35/1164	322/21796	5.50926e-05	0.00201088	10000;1017;1026;1030;112399;1284;1286;1869;1870;2249;2250;2252;2254;23604;3091;3479;3716;3815;3915;4089;4313;51176;5156;5290;5594;5728;5915;5925;6654;6774;7048;8322;8323;83439;841	10000;1017;1019;1021;1026;1027;1029;10297;1030;10319;10342;10401;1050;10928;11186;11211;112398;112399;1147;1163;1282;1284;1286;1288;1387;1398;1399;1436;1438;1441;1487;1488;1495;1496;1499;1612;1613;1630;1855;1856;1857;1869;1870;1871;1950;1956;2033;2034;2064;207;208;2122;2246;2247;2248;2249;2250;2251;2252;2253;2254;2255;2256;2257;2258;2259;2260;2261;2263;2271;2277;22798;2308;2322;2323;2335;2353;235…	CASP8;CDK2;CDKN1A;CDKN2B;COL4A2;COL4A4;E2F1;E2F2;FGF4;FGF5;FGF7;FGF9;HIF1A;IGF1;JAK1;KIT;LAMC1;SMAD4;MMP2;PDGFRA;PIK3CA;MAPK1;PTEN;RARB;RB1;SOS1;STAT3;TGFBR2;FZD4;FZD6;AKT3;DAPK2;LEF1;TCF7L1;EGLN3	miR-519a
hsa04010	MAPK signaling pathway	26/821	266/21796	9.50561e-06	0.00208173	10125;1147;1843;1845;1848;2256;23118;27092;356;4214;4609;4803;4893;50487;5058;51701;5530;5579;5778;6197;7046;776;80824;836;8491;9448	10000;100137049;10125;10235;10368;10369;10454;10746;10912;11072;11184;11221;11261;1147;115727;123745;1326;1386;1398;1399;1432;1616;1647;1649;1843;1844;1845;1846;1847;1848;1849;1850;1852;1950;1956;2002;2005;207;208;2122;2246;2247;2248;2249;2250;2251;2252;2253;2254;2255;2256;2257;2258;2259;2260;2261;2263;2264;22800;22808;23118;2316;23162;2317;2318;2353;23542;25780;26279;26281;26291;27006;27091;2709…	FASLG;CACNA1D;CASP3;CHUK;DUSP1;DUSP3;DUSP6;FGF11;MAP3K1;MYC;NGF;NRAS;PAK1;PPP3CA;PRKCB;PTPN7;RPS6KA3;TGFBR1;MAP4K3;MAP4K4;RASGRP1;TAB2;CACNG4;PLA2G3;NLK;DUSP16	let-7c
hsa04660	T cell receptor signaling pathway	18/1438	105/21796	0.000165646	0.00213391	1019;10725;1432;2885;4690;4772;4790;5062;5295;5532;5535;5604;6655;6885;8440;867;940;998	10000;10125;1019;10298;10451;10725;10892;11261;1147;1326;1432;1437;1493;1739;207;208;2353;23533;23624;2534;27040;2885;2932;29851;3265;3458;3551;3558;3565;3567;3586;3702;3725;3845;387;3932;3937;4690;4772;4773;4775;4776;4790;4792;4793;4794;4893;5058;5062;5063;5133;5163;5290;5291;5293;5294;5295;5296;5530;5532;5533;5534;5535;5594;5595;5600;5603;5604;5605;5609;56924;57144;5777;5788;5894;5970;6300;6392…	CBL;CD28;CDC42;CDK4;MAPK14;GRB2;NCK1;NFATC1;NFKB1;PAK2;PIK3R1;PPP3CB;PPP3R2;MAP2K1;SOS2;MAP3K7;NCK2;NFAT5	miR-545
hsa04722	Neurotrophin signaling pathway	17/996	126/21796	6.10267e-05	0.00222747	10019;10782;1445;3551;3667;4893;4915;5290;5602;5604;6654;6655;7529;801;815;8503;9252	10000;10019;10603;10782;10818;10971;11108;11213;1398;1399;1432;1445;163688;207;208;2309;23533;25;2549;25759;25970;27018;27330;2885;2889;2932;3265;3551;356;3654;3656;3667;3725;3845;387;396;397;399694;4214;4215;4217;468;4790;4792;4793;4794;4803;4804;4893;4908;4909;4914;4915;4916;51135;5163;51806;5290;5291;5293;5294;5295;5296;5335;53358;5336;5594;5595;5598;5599;5600;5601;5602;5603;5604;5605;5607;560…	CALM1;CAMK2A;CSK;IKBKB;IRS1;NRAS;NTRK2;PIK3CA;MAPK10;MAP2K1;SOS1;SOS2;YWHAB;PIK3R3;RPS6KA5;SH2B3;ZNF274	miR-148b
hsa05219	Bladder cancer	11/1584	40/21796	9.3077e-05	0.00226487	1026;1869;1870;1871;23604;3576;4313;5594;5925;595;7422	1019;1026;1029;11186;1612;1613;1869;1870;1871;1890;1950;1956;2064;2261;2277;23604;3265;3576;369;3845;4193;4312;4313;4318;4609;4893;5228;5594;5595;5604;5605;5894;5925;595;673;7157;7422;7423;7424;999	CCND1;CDKN1A;E2F1;E2F2;E2F3;IL8;MMP2;MAPK1;RB1;VEGFA;DAPK2	miR-106a
hsa04010	MAPK signaling pathway	25/828	266/21796	3.13695e-05	0.00228997	1398;1399;1848;2250;2258;2261;2263;2317;27330;4915;5058;5321;5530;5535;5594;5613;5871;5921;5922;6197;7046;7048;783;9448;9693	10000;100137049;10125;10235;10368;10369;10454;10746;10912;11072;11184;11221;11261;1147;115727;123745;1326;1386;1398;1399;1432;1616;1647;1649;1843;1844;1845;1846;1847;1848;1849;1850;1852;1950;1956;2002;2005;207;208;2122;2246;2247;2248;2249;2250;2251;2252;2253;2254;2255;2256;2257;2258;2259;2260;2261;2263;2264;22800;22808;23118;2316;23162;2317;2318;2353;23542;25780;26279;26281;26291;27006;27091;2709…	CACNB2;CRK;CRKL;DUSP6;FGF5;FGF13;FGFR3;FGFR2;FLNB;NTRK2;PAK1;PLA2G4A;PPP3CA;PPP3R2;MAPK1;PRKX;MAP4K2;RASA1;RASA2;RPS6KA3;TGFBR1;TGFBR2;MAP4K4;RAPGEF2;RPS6KA6	miR-145
hsa05215	Prostate cancer	15/1113	88/21796	3.62645e-05	0.00234401	1385;1869;1871;207;2260;3480;51176;5290;5594;5728;595;6654;83439;8503;9586	10000;1017;1026;1027;10488;1147;1385;1387;148327;1499;1869;1870;1871;1950;1956;2033;2064;207;208;2260;2263;2308;23533;2475;2885;2932;3265;3320;3326;3479;3480;354;3551;3630;3645;367;369;3845;4193;468;4790;4792;4824;4893;51176;5154;5155;5156;5159;5170;5290;5291;5293;5294;5295;5296;5594;5595;56034;5604;5605;572;5728;5894;5925;595;596;5970;64764;6654;6655;6716;673;6932;6934;7039;7157;7184;80310;83439…	AKT1;CCND1;CREB1;E2F1;E2F3;FGFR1;IGF1R;PIK3CA;MAPK1;PTEN;SOS1;PIK3R3;CREB5;LEF1;TCF7L1	miR-520b
hsa05200	Pathways in cancer	25/687	322/21796	3.54019e-05	0.00243837	11186;1438;2256;2260;2263;23604;3673;3675;387;4088;4089;51176;5371;5594;598;6513;6608;7170;7849;7855;8030;8322;83439;83593;8817	10000;1017;1019;1021;1026;1027;1029;10297;1030;10319;10342;10401;1050;10928;11186;11211;112398;112399;1147;1163;1282;1284;1286;1288;1387;1398;1399;1436;1438;1441;1487;1488;1495;1496;1499;1612;1613;1630;1855;1856;1857;1869;1870;1871;1950;1956;2033;2034;2064;207;208;2122;2246;2247;2248;2249;2250;2251;2252;2253;2254;2255;2256;2257;2258;2259;2260;2261;2263;2271;2277;22798;2308;2322;2323;2335;2353;235…	RHOA;BCL2L1;CSF2RA;FGF11;FGFR1;FGFR2;ITGA2;ITGA3;SMAD3;SMAD4;PML;MAPK1;SLC2A1;SMO;TPM3;PAX8;FZD5;CCDC6;FZD4;FGF18;RASSF1;DAPK2;LEF1;TCF7L1;RASSF5	miR-326
hsa05200	Pathways in cancer	38/1303	322/21796	4.9921e-05	0.0025062	10000;1030;1282;1488;1871;2252;2308;2335;2353;2475;324;3655;3685;387;4089;4233;4254;4286;4436;4824;5295;5594;5604;5727;5728;5743;5915;5925;5979;6772;7043;7170;8313;8322;8323;8324;861;9134	10000;1017;1019;1021;1026;1027;1029;10297;1030;10319;10342;10401;1050;10928;11186;11211;112398;112399;1147;1163;1282;1284;1286;1288;1387;1398;1399;1436;1438;1441;1487;1488;1495;1496;1499;1612;1613;1630;1855;1856;1857;1869;1870;1871;1950;1956;2033;2034;2064;207;208;2122;2246;2247;2248;2249;2250;2251;2252;2253;2254;2255;2256;2257;2258;2259;2260;2261;2263;2271;2277;22798;2308;2322;2323;2335;2353;235…	APC;RHOA;RUNX1;CDKN2B;COL4A1;CTBP2;E2F3;FGF7;FOXO1;FN1;FOS;MTOR;ITGA6;ITGAV;SMAD4;MET;KITLG;MITF;MSH2;NKX3-1;PIK3R1;MAPK1;MAP2K1;PTCH1;PTEN;PTGS2;RARB;RB1;RET;STAT1;TGFB3;TPM3;AXIN2;FZD4;FZD6;FZD7;CCNE2;AKT3	miR-144
hsa04722	Neurotrophin signaling pathway	21/1366	126/21796	3.58258e-05	0.00261528	10000;10019;10782;11108;3845;4215;4893;5163;5594;5604;5908;596;6197;6272;6654;7532;801;817;818;8503;8660	10000;10019;10603;10782;10818;10971;11108;11213;1398;1399;1432;1445;163688;207;208;2309;23533;25;2549;25759;25970;27018;27330;2885;2889;2932;3265;3551;356;3654;3656;3667;3725;3845;387;396;397;399694;4214;4215;4217;468;4790;4792;4793;4794;4803;4804;4893;4908;4909;4914;4915;4916;51135;5163;51806;5290;5291;5293;5294;5295;5296;5335;53358;5336;5594;5595;5598;5599;5600;5601;5602;5603;5604;5605;5607;560…	BCL2;CALM1;CAMK2D;CAMK2G;KRAS;MAP3K3;NRAS;PDK1;MAPK1;MAP2K1;RAP1B;RPS6KA3;SORT1;SOS1;YWHAG;PIK3R3;IRS2;AKT3;SH2B3;ZNF274;PRDM4	miR-181c
hsa04722	Neurotrophin signaling pathway	18/1112	126/21796	7.197e-05	0.00262691	10971;1398;25;2889;3551;3656;3667;3725;4214;4217;5290;5594;5601;5602;5604;5906;8660;9252	10000;10019;10603;10782;10818;10971;11108;11213;1398;1399;1432;1445;163688;207;208;2309;23533;25;2549;25759;25970;27018;27330;2885;2889;2932;3265;3551;356;3654;3656;3667;3725;3845;387;396;397;399694;4214;4215;4217;468;4790;4792;4793;4794;4803;4804;4893;4908;4909;4914;4915;4916;51135;5163;51806;5290;5291;5293;5294;5295;5296;5335;53358;5336;5594;5595;5598;5599;5600;5601;5602;5603;5604;5605;5607;560…	ABL1;CRK;RAPGEF1;IKBKB;IRAK2;IRS1;JUN;MAP3K1;MAP3K5;PIK3CA;MAPK1;MAPK9;MAPK10;MAP2K1;RAP1A;IRS2;RPS6KA5;YWHAQ	miR-203
hsa04722	Neurotrophin signaling pathway	21/1367	126/21796	3.62102e-05	0.00264334	10000;10019;10782;11108;3845;4215;4893;5163;5594;5604;5908;596;6197;6272;6654;7532;801;817;818;8503;8660	10000;10019;10603;10782;10818;10971;11108;11213;1398;1399;1432;1445;163688;207;208;2309;23533;25;2549;25759;25970;27018;27330;2885;2889;2932;3265;3551;356;3654;3656;3667;3725;3845;387;396;397;399694;4214;4215;4217;468;4790;4792;4793;4794;4803;4804;4893;4908;4909;4914;4915;4916;51135;5163;51806;5290;5291;5293;5294;5295;5296;5335;53358;5336;5594;5595;5598;5599;5600;5601;5602;5603;5604;5605;5607;560…	BCL2;CALM1;CAMK2D;CAMK2G;KRAS;MAP3K3;NRAS;PDK1;MAPK1;MAP2K1;RAP1B;RPS6KA3;SORT1;SOS1;YWHAG;PIK3R3;IRS2;AKT3;SH2B3;ZNF274;PRDM4	miR-181a
hsa04010	MAPK signaling pathway	25/836	266/21796	3.66977e-05	0.00267893	1398;2260;23118;3303;3304;4609;4915;5156;5494;5579;5603;5604;57551;5801;6237;7043;775;777;782;784;8074;8398;8986;9254;9448	10000;100137049;10125;10235;10368;10369;10454;10746;10912;11072;11184;11221;11261;1147;115727;123745;1326;1386;1398;1399;1432;1616;1647;1649;1843;1844;1845;1846;1847;1848;1849;1850;1852;1950;1956;2002;2005;207;208;2122;2246;2247;2248;2249;2250;2251;2252;2253;2254;2255;2256;2257;2258;2259;2260;2261;2263;2264;22800;22808;23118;2316;23162;2317;2318;2353;23542;25780;26279;26281;26291;27006;27091;2709…	CACNA1C;CACNA1E;CACNB1;CACNB3;CRK;FGFR1;HSPA1A;HSPA1B;MYC;NTRK2;PDGFRA;PPM1A;PRKCB;MAPK13;MAP2K1;PTPRR;RRAS;TGFB3;FGF23;PLA2G6;RPS6KA4;CACNA2D2;MAP4K4;TAB2;TAOK1	miR-449b
hsa05215	Prostate cancer	18/1686	88/21796	0.000116803	0.00284221	10000;1026;1385;1869;1871;2033;2260;5156;5159;5296;5594;5728;5925;595;6654;80310;83439;9586	10000;1017;1026;1027;10488;1147;1385;1387;148327;1499;1869;1870;1871;1950;1956;2033;2064;207;208;2260;2263;2308;23533;2475;2885;2932;3265;3320;3326;3479;3480;354;3551;3630;3645;367;369;3845;4193;468;4790;4792;4824;4893;51176;5154;5155;5156;5159;5170;5290;5291;5293;5294;5295;5296;5594;5595;56034;5604;5605;572;5728;5894;5925;595;596;5970;64764;6654;6655;6716;673;6932;6934;7039;7157;7184;80310;83439…	CCND1;CDKN1A;CREB1;E2F1;E2F3;EP300;FGFR1;PDGFRA;PDGFRB;PIK3R2;MAPK1;PTEN;RB1;SOS1;CREB5;AKT3;PDGFD;TCF7L1	miR-106b
hsa05200	Pathways in cancer	36/1169	322/21796	2.60779e-05	0.00285553	11211;1282;1286;2033;208;2247;2249;2254;2257;2260;2308;2335;2475;3480;3688;3845;3915;4313;4824;51176;51384;5579;5728;5879;595;637;6655;7043;7046;7048;7422;7424;7484;7849;8503;862	10000;1017;1019;1021;1026;1027;1029;10297;1030;10319;10342;10401;1050;10928;11186;11211;112398;112399;1147;1163;1282;1284;1286;1288;1387;1398;1399;1436;1438;1441;1487;1488;1495;1496;1499;1612;1613;1630;1855;1856;1857;1869;1870;1871;1950;1956;2033;2034;2064;207;208;2122;2246;2247;2248;2249;2250;2251;2252;2253;2254;2255;2256;2257;2258;2259;2260;2261;2263;2271;2277;22798;2308;2322;2323;2335;2353;235…	AKT2;CCND1;BID;RUNX1T1;COL4A1;COL4A4;EP300;FGF2;FGF4;FGF9;FGF12;FGFR1;FOXO1;FN1;MTOR;IGF1R;ITGB1;KRAS;LAMC1;MMP2;NKX3-1;PRKCB;PTEN;RAC1;SOS2;TGFB3;TGFBR1;TGFBR2;VEGFA;VEGFC;WNT9B;PAX8;PIK3R3;FZD10;LEF1;WNT16	miR-511
hsa04010	MAPK signaling pathway	33/1335	266/21796	9.16818e-05	0.00286833	1432;1847;1956;2246;2257;2258;22800;2872;2885;355;3845;3925;4208;4216;5156;51701;55799;5594;55970;5609;5613;57551;5908;6416;6654;7046;7157;783;7867;8491;9252;9693;998	10000;100137049;10125;10235;10368;10369;10454;10746;10912;11072;11184;11221;11261;1147;115727;123745;1326;1386;1398;1399;1432;1616;1647;1649;1843;1844;1845;1846;1847;1848;1849;1850;1852;1950;1956;2002;2005;207;208;2122;2246;2247;2248;2249;2250;2251;2252;2253;2254;2255;2256;2257;2258;2259;2260;2261;2263;2264;22800;22808;23118;2316;23162;2317;2318;2353;23542;25780;26279;26281;26291;27006;27091;2709…	FAS;CACNB2;CDC42;MAPK14;DUSP5;EGFR;FGF1;FGF12;FGF13;MKNK2;GRB2;KRAS;STMN1;MEF2C;MAP3K4;PDGFRA;MAPK1;MAP2K7;PRKX;RAP1B;MAP2K4;SOS1;TGFBR1;TP53;MAPKAPK3;MAP4K3;RPS6KA5;RAPGEF2;RRAS2;NLK;CACNA2D3;GNG12;TAOK1	miR-27b
hsa05200	Pathways in cancer	33/1113	322/21796	0.000118221	0.00287672	1398;1399;1438;1869;1871;207;2252;2260;23604;3480;3576;3673;3716;3815;3909;3915;4087;4292;51176;5290;54583;5594;5601;5728;595;6654;7048;7422;8030;8323;83439;8503;861	10000;1017;1019;1021;1026;1027;1029;10297;1030;10319;10342;10401;1050;10928;11186;11211;112398;112399;1147;1163;1282;1284;1286;1288;1387;1398;1399;1436;1438;1441;1487;1488;1495;1496;1499;1612;1613;1630;1855;1856;1857;1869;1870;1871;1950;1956;2033;2034;2064;207;208;2122;2246;2247;2248;2249;2250;2251;2252;2253;2254;2255;2256;2257;2258;2259;2260;2261;2263;2271;2277;22798;2308;2322;2323;2335;2353;235…	AKT1;CCND1;RUNX1;CRK;CRKL;CSF2RA;E2F1;E2F3;FGF7;FGFR1;IGF1R;IL8;ITGA2;JAK1;KIT;LAMA3;LAMC1;SMAD2;MLH1;PIK3CA;MAPK1;MAPK9;PTEN;SOS1;TGFBR2;VEGFA;CCDC6;FZD6;PIK3R3;DAPK2;LEF1;EGLN1;TCF7L1	miR-520b
hsa04660	T cell receptor signaling pathway	18/1474	105/21796	0.000224801	0.00289596	10000;10725;1147;2885;3551;4775;4776;4790;5295;5532;5594;5604;57144;5894;6655;8503;940;998	10000;10125;1019;10298;10451;10725;10892;11261;1147;1326;1432;1437;1493;1739;207;208;2353;23533;23624;2534;27040;2885;2932;29851;3265;3458;3551;3558;3565;3567;3586;3702;3725;3845;387;3932;3937;4690;4772;4773;4775;4776;4790;4792;4793;4794;4893;5058;5062;5063;5133;5163;5290;5291;5293;5294;5295;5296;5530;5532;5533;5534;5535;5594;5595;5600;5603;5604;5605;5609;56924;57144;5777;5788;5894;5970;6300;6392…	CD28;CDC42;CHUK;GRB2;IKBKB;NFATC3;NFATC4;NFKB1;PIK3R1;PPP3CB;MAPK1;MAP2K1;RAF1;SOS2;PIK3R3;AKT3;NFAT5;PAK7	miR-424
hsa05215	Prostate cancer	13/860	88/21796	3.9899e-05	0.00291262	1385;2033;2308;2475;3320;3480;3845;5156;5295;5604;596;64764;842	10000;1017;1026;1027;10488;1147;1385;1387;148327;1499;1869;1870;1871;1950;1956;2033;2064;207;208;2260;2263;2308;23533;2475;2885;2932;3265;3320;3326;3479;3480;354;3551;3630;3645;367;369;3845;4193;468;4790;4792;4824;4893;51176;5154;5155;5156;5159;5170;5290;5291;5293;5294;5295;5296;5594;5595;56034;5604;5605;572;5728;5894;5925;595;596;5970;64764;6654;6655;6716;673;6932;6934;7039;7157;7184;80310;83439…	BCL2;CASP9;CREB1;EP300;FOXO1;MTOR;HSP90AA1;IGF1R;KRAS;PDGFRA;PIK3R1;MAP2K1;CREB3L2	miR-96
hsa05200	Pathways in cancer	33/1033	322/21796	2.82147e-05	0.00308951	10000;1282;1288;2033;2034;2247;2252;2308;3066;330;331;3480;3576;3685;4609;54583;5578;5727;5728;5879;675;6789;7046;7189;7424;7474;7855;7976;8031;8323;83593;8503;9134	10000;1017;1019;1021;1026;1027;1029;10297;1030;10319;10342;10401;1050;10928;11186;11211;112398;112399;1147;1163;1282;1284;1286;1288;1387;1398;1399;1436;1438;1441;1487;1488;1495;1496;1499;1612;1613;1630;1855;1856;1857;1869;1870;1871;1950;1956;2033;2034;2064;207;208;2122;2246;2247;2248;2249;2250;2251;2252;2253;2254;2255;2256;2257;2258;2259;2260;2261;2263;2271;2277;22798;2308;2322;2323;2335;2353;235…	BIRC3;XIAP;BRCA2;COL4A1;COL4A6;EP300;EPAS1;FGF2;FGF7;FOXO1;HDAC2;IGF1R;IL8;ITGAV;MYC;PRKCA;PTCH1;PTEN;RAC1;STK4;TGFBR1;TRAF6;VEGFC;WNT5A;FZD5;FZD3;NCOA4;FZD6;PIK3R3;CCNE2;AKT3;EGLN1;RASSF5	miR-369-3p
hsa04010	MAPK signaling pathway	20/547	266/21796	1.41907e-05	0.00310775	10125;1326;1847;1850;2246;2252;3553;356;4208;4214;4908;4915;5530;55970;5602;6197;6655;7046;7048;786	10000;100137049;10125;10235;10368;10369;10454;10746;10912;11072;11184;11221;11261;1147;115727;123745;1326;1386;1398;1399;1432;1616;1647;1649;1843;1844;1845;1846;1847;1848;1849;1850;1852;1950;1956;2002;2005;207;208;2122;2246;2247;2248;2249;2250;2251;2252;2253;2254;2255;2256;2257;2258;2259;2260;2261;2263;2264;22800;22808;23118;2316;23162;2317;2318;2353;23542;25780;26279;26281;26291;27006;27091;2709…	FASLG;CACNG1;MAP3K8;DUSP5;DUSP8;FGF1;FGF7;IL1B;MEF2C;MAP3K1;NTF3;NTRK2;PPP3CA;MAPK10;RPS6KA3;SOS2;TGFBR1;TGFBR2;RASGRP1;GNG12	miR-590-5p
hsa05200	Pathways in cancer	33/1112	322/21796	0.000116256	0.00318251	1282;1286;1398;1871;22798;25;2535;26060;2737;324;329;3551;3576;3673;3725;3915;4254;5290;54583;5578;5579;5594;5601;5602;5604;5888;5915;650;6608;6772;7042;8030;8321	10000;1017;1019;1021;1026;1027;1029;10297;1030;10319;10342;10401;1050;10928;11186;11211;112398;112399;1147;1163;1282;1284;1286;1288;1387;1398;1399;1436;1438;1441;1487;1488;1495;1496;1499;1612;1613;1630;1855;1856;1857;1869;1870;1871;1950;1956;2033;2034;2064;207;208;2122;2246;2247;2248;2249;2250;2251;2252;2253;2254;2255;2256;2257;2258;2259;2260;2261;2263;2271;2277;22798;2308;2322;2323;2335;2353;235…	ABL1;APC;BIRC2;BMP2;COL4A1;COL4A4;CRK;E2F3;FZD2;GLI3;IKBKB;IL8;ITGA2;JUN;LAMC1;KITLG;PIK3CA;PRKCA;PRKCB;MAPK1;MAPK9;MAPK10;MAP2K1;RAD51;RARB;SMO;STAT1;TGFB2;CCDC6;FZD1;LAMB4;APPL1;EGLN1	miR-203
hsa05215	Prostate cancer	18/1687	88/21796	0.000117683	0.00322158	10000;1026;1385;1869;1871;2033;2260;5156;5159;5296;5594;5728;5925;595;6654;80310;83439;9586	10000;1017;1026;1027;10488;1147;1385;1387;148327;1499;1869;1870;1871;1950;1956;2033;2064;207;208;2260;2263;2308;23533;2475;2885;2932;3265;3320;3326;3479;3480;354;3551;3630;3645;367;369;3845;4193;468;4790;4792;4824;4893;51176;5154;5155;5156;5159;5170;5290;5291;5293;5294;5295;5296;5594;5595;56034;5604;5605;572;5728;5894;5925;595;596;5970;64764;6654;6655;6716;673;6932;6934;7039;7157;7184;80310;83439…	CCND1;CDKN1A;CREB1;E2F1;E2F3;EP300;FGFR1;PDGFRA;PDGFRB;PIK3R2;MAPK1;PTEN;RB1;SOS1;CREB5;AKT3;PDGFD;TCF7L1	miR-20a
hsa04722	Neurotrophin signaling pathway	17/1032	126/21796	9.41682e-05	0.00326435	10019;10782;1445;3551;3667;4893;4915;5290;5602;5604;6655;7529;801;805;815;8503;9252	10000;10019;10603;10782;10818;10971;11108;11213;1398;1399;1432;1445;163688;207;208;2309;23533;25;2549;25759;25970;27018;27330;2885;2889;2932;3265;3551;356;3654;3656;3667;3725;3845;387;396;397;399694;4214;4215;4217;468;4790;4792;4793;4794;4803;4804;4893;4908;4909;4914;4915;4916;51135;5163;51806;5290;5291;5293;5294;5295;5296;5335;53358;5336;5594;5595;5598;5599;5600;5601;5602;5603;5604;5605;5607;560…	CALM1;CALM2;CAMK2A;CSK;IKBKB;IRS1;NRAS;NTRK2;PIK3CA;MAPK10;MAP2K1;SOS2;YWHAB;PIK3R3;RPS6KA5;SH2B3;ZNF274	miR-152
hsa04010	MAPK signaling pathway	25/793	266/21796	1.53407e-05	0.00335961	10125;1147;1399;1843;1845;2256;23118;27092;355;356;4214;4803;4893;50487;5058;51701;5530;5579;5778;6197;7046;80824;836;8491;9448	10000;100137049;10125;10235;10368;10369;10454;10746;10912;11072;11184;11221;11261;1147;115727;123745;1326;1386;1398;1399;1432;1616;1647;1649;1843;1844;1845;1846;1847;1848;1849;1850;1852;1950;1956;2002;2005;207;208;2122;2246;2247;2248;2249;2250;2251;2252;2253;2254;2255;2256;2257;2258;2259;2260;2261;2263;2264;22800;22808;23118;2316;23162;2317;2318;2353;23542;25780;26279;26281;26291;27006;27091;2709…	FAS;FASLG;CASP3;CHUK;CRKL;DUSP1;DUSP3;FGF11;MAP3K1;NGF;NRAS;PAK1;PPP3CA;PRKCB;PTPN7;RPS6KA3;TGFBR1;MAP4K3;MAP4K4;RASGRP1;TAB2;CACNG4;PLA2G3;NLK;DUSP16	let-7i
hsa05219	Bladder cancer	7/623	40/21796	0.000123671	0.00338169	1869;1956;3265;3845;5594;5595;5925	1019;1026;1029;11186;1612;1613;1869;1870;1871;1890;1950;1956;2064;2261;2277;23604;3265;3576;369;3845;4193;4312;4313;4318;4609;4893;5228;5594;5595;5604;5605;5894;5925;595;673;7157;7422;7423;7424;999	E2F1;EGFR;HRAS;KRAS;MAPK1;MAPK3;RB1	miR-622
hsa05200	Pathways in cancer	35/1137	322/21796	3.42873e-05	0.00340716	1398;1438;1869;1871;2252;2254;2260;23604;324;331;3480;3576;3673;3716;3815;3909;3915;4087;4292;51176;5290;54583;5594;5601;5728;595;6654;7048;7170;7422;8030;8323;83439;8503;861	10000;1017;1019;1021;1026;1027;1029;10297;1030;10319;10342;10401;1050;10928;11186;11211;112398;112399;1147;1163;1282;1284;1286;1288;1387;1398;1399;1436;1438;1441;1487;1488;1495;1496;1499;1612;1613;1630;1855;1856;1857;1869;1870;1871;1950;1956;2033;2034;2064;207;208;2122;2246;2247;2248;2249;2250;2251;2252;2253;2254;2255;2256;2257;2258;2259;2260;2261;2263;2271;2277;22798;2308;2322;2323;2335;2353;235…	APC;XIAP;CCND1;RUNX1;CRK;CSF2RA;E2F1;E2F3;FGF7;FGF9;FGFR1;IGF1R;IL8;ITGA2;JAK1;KIT;LAMA3;LAMC1;SMAD2;MLH1;PIK3CA;MAPK1;MAPK9;PTEN;SOS1;TGFBR2;TPM3;VEGFA;CCDC6;FZD6;PIK3R3;DAPK2;LEF1;EGLN1;TCF7L1	miR-302c
hsa04660	T cell receptor signaling pathway	18/1512	105/21796	0.00030663	0.00342319	10000;10725;1147;2885;3551;4690;4775;4790;5295;5532;5595;5604;57144;5894;6655;8503;940;998	10000;10125;1019;10298;10451;10725;10892;11261;1147;1326;1432;1437;1493;1739;207;208;2353;23533;23624;2534;27040;2885;2932;29851;3265;3458;3551;3558;3565;3567;3586;3702;3725;3845;387;3932;3937;4690;4772;4773;4775;4776;4790;4792;4793;4794;4893;5058;5062;5063;5133;5163;5290;5291;5293;5294;5295;5296;5530;5532;5533;5534;5535;5594;5595;5600;5603;5604;5605;5609;56924;57144;5777;5788;5894;5970;6300;6392…	CD28;CDC42;CHUK;GRB2;IKBKB;NCK1;NFATC3;NFKB1;PIK3R1;PPP3CB;MAPK3;MAP2K1;RAF1;SOS2;PIK3R3;AKT3;NFAT5;PAK7	miR-497
hsa04722	Neurotrophin signaling pathway	18/1137	126/21796	9.54276e-05	0.00348311	10818;10971;11108;1398;2309;3656;399694;4214;51135;5290;5594;5601;6195;6197;6654;7534;8503;9252	10000;10019;10603;10782;10818;10971;11108;11213;1398;1399;1432;1445;163688;207;208;2309;23533;25;2549;25759;25970;27018;27330;2885;2889;2932;3265;3551;356;3654;3656;3667;3725;3845;387;396;397;399694;4214;4215;4217;468;4790;4792;4793;4794;4803;4804;4893;4908;4909;4914;4915;4916;51135;5163;51806;5290;5291;5293;5294;5295;5296;5335;53358;5336;5594;5595;5598;5599;5600;5601;5602;5603;5604;5605;5607;560…	CRK;FOXO3;IRAK2;MAP3K1;PIK3CA;MAPK1;MAPK9;RPS6KA1;RPS6KA3;SOS1;YWHAZ;PIK3R3;RPS6KA5;FRS2;YWHAQ;PRDM4;IRAK4;SHC4	miR-302c
hsa05215	Prostate cancer	13/993	88/21796	0.000169583	0.00371387	1871;2260;2475;3480;4790;5156;5170;5295;5894;596;6934;9134;9586	10000;1017;1026;1027;10488;1147;1385;1387;148327;1499;1869;1870;1871;1950;1956;2033;2064;207;208;2260;2263;2308;23533;2475;2885;2932;3265;3320;3326;3479;3480;354;3551;3630;3645;367;369;3845;4193;468;4790;4792;4824;4893;51176;5154;5155;5156;5159;5170;5290;5291;5293;5294;5295;5296;5594;5595;56034;5604;5605;572;5728;5894;5925;595;596;5970;64764;6654;6655;6716;673;6932;6934;7039;7157;7184;80310;83439…	BCL2;E2F3;FGFR1;MTOR;IGF1R;NFKB1;PDGFRA;PDPK1;PIK3R1;RAF1;TCF7L2;CCNE2;CREB5	miR-646
hsa05200	Pathways in cancer	69/2838	322/21796	1.7274e-05	0.00378301	1021;1027;10928;1147;1286;1387;1399;1488;1496;1871;2033;2247;2250;2252;2271;22798;2322;26060;2737;3066;3091;324;330;331;3479;3655;3673;3685;3845;3915;4087;4089;4254;4824;51176;51384;5155;5156;51684;54205;5578;5594;5604;5728;5899;5925;596;5979;64399;650;6772;6789;7046;7170;7175;7474;7855;8030;8074;8313;8321;8322;8323;83439;841;8453;861;9915;998	10000;1017;1019;1021;1026;1027;1029;10297;1030;10319;10342;10401;1050;10928;11186;11211;112398;112399;1147;1163;1282;1284;1286;1288;1387;1398;1399;1436;1438;1441;1487;1488;1495;1496;1499;1612;1613;1630;1855;1856;1857;1869;1870;1871;1950;1956;2033;2034;2064;207;208;2122;2246;2247;2248;2249;2250;2251;2252;2253;2254;2255;2256;2257;2258;2259;2260;2261;2263;2271;2277;22798;2308;2322;2323;2335;2353;235…	APC;BIRC3;XIAP;BCL2;BMP2;CASP8;RUNX1;CDC42;CDK6;CDKN1B;CHUK;COL4A4;CREBBP;CRKL;CTBP2;CTNNA2;E2F3;EP300;FGF2;FGF5;FGF7;FH;FLT3;GLI3;HDAC2;HIF1A;IGF1;ITGA6;ITGA2;ITGAV;KRAS;LAMC1;SMAD2;SMAD4;KITLG;NKX3-1;PDGFB;PDGFRA;PRKCA;MAPK1;MAP2K1;PTEN;RALB;RB1;RET;STAT1;STK4;TGFBR1;TPM3;TPR;WNT5A;FZD5;CCDC6;FGF23;AXIN2;FZD1;FZD4;FZD6;CUL2;ARNT2;RALBP1;LAMB4;APPL1;LEF1;WNT16;SUFU;CYCS;HHIP;TCF7L1	miR-590-3p
hsa05200	Pathways in cancer	35/1150	322/21796	4.31902e-05	0.00378517	1284;1398;1438;1869;1871;2252;2254;2260;23604;3480;3576;3673;3716;3815;3909;3915;4087;4292;51176;5290;54583;5594;5601;5728;595;6654;7048;7170;7422;8030;8323;83439;8503;861;9618	10000;1017;1019;1021;1026;1027;1029;10297;1030;10319;10342;10401;1050;10928;11186;11211;112398;112399;1147;1163;1282;1284;1286;1288;1387;1398;1399;1436;1438;1441;1487;1488;1495;1496;1499;1612;1613;1630;1855;1856;1857;1869;1870;1871;1950;1956;2033;2034;2064;207;208;2122;2246;2247;2248;2249;2250;2251;2252;2253;2254;2255;2256;2257;2258;2259;2260;2261;2263;2271;2277;22798;2308;2322;2323;2335;2353;235…	CCND1;RUNX1;COL4A2;CRK;CSF2RA;E2F1;E2F3;FGF7;FGF9;FGFR1;IGF1R;IL8;ITGA2;JAK1;KIT;LAMA3;LAMC1;SMAD2;MLH1;PIK3CA;MAPK1;MAPK9;PTEN;SOS1;TGFBR2;TPM3;VEGFA;CCDC6;FZD6;PIK3R3;TRAF4;DAPK2;LEF1;EGLN1;TCF7L1	miR-302a
hsa05200	Pathways in cancer	37/1335	322/21796	0.000176507	0.00386551	1856;1956;2246;2257;2258;2308;2335;2885;324;355;3845;4089;4233;4254;5156;5295;5468;5594;5727;5898;5900;5914;5979;6256;6654;7046;7157;7170;7175;7188;7423;7424;8322;8324;861;868;998	10000;1017;1019;1021;1026;1027;1029;10297;1030;10319;10342;10401;1050;10928;11186;11211;112398;112399;1147;1163;1282;1284;1286;1288;1387;1398;1399;1436;1438;1441;1487;1488;1495;1496;1499;1612;1613;1630;1855;1856;1857;1869;1870;1871;1950;1956;2033;2034;2064;207;208;2122;2246;2247;2248;2249;2250;2251;2252;2253;2254;2255;2256;2257;2258;2259;2260;2261;2263;2271;2277;22798;2308;2322;2323;2335;2353;235…	APC;FAS;RUNX1;CBLB;CDC42;DVL2;EGFR;FGF1;FGF12;FGF13;FOXO1;FN1;GRB2;KRAS;SMAD4;MET;KITLG;PDGFRA;PIK3R1;PPARG;MAPK1;PTCH1;RALA;RALGDS;RARA;RET;RXRA;SOS1;TGFBR1;TP53;TPM3;TPR;TRAF5;VEGFB;VEGFC;FZD4;FZD7	miR-27b
hsa05200	Pathways in cancer	33/1086	322/21796	7.445e-05	0.00407614	10000;1021;1399;1855;2247;2252;2257;2263;2277;2475;3480;3673;369;3915;405;51384;51684;5295;5604;5728;5915;7175;7422;7476;8030;8313;8323;83593;8453;862;89780;898;998	10000;1017;1019;1021;1026;1027;1029;10297;1030;10319;10342;10401;1050;10928;11186;11211;112398;112399;1147;1163;1282;1284;1286;1288;1387;1398;1399;1436;1438;1441;1487;1488;1495;1496;1499;1612;1613;1630;1855;1856;1857;1869;1870;1871;1950;1956;2033;2034;2064;207;208;2122;2246;2247;2248;2249;2250;2251;2252;2253;2254;2255;2256;2257;2258;2259;2260;2261;2263;2271;2277;22798;2308;2322;2323;2335;2353;235…	ARAF;ARNT;RUNX1T1;CCNE1;CDC42;CDK6;CRKL;DVL1;FGF2;FGF7;FGF12;FGFR2;FIGF;MTOR;IGF1R;ITGA2;LAMC1;PIK3R1;MAP2K1;PTEN;RARB;TPR;VEGFA;WNT7A;CCDC6;AXIN2;FZD6;CUL2;AKT3;WNT16;SUFU;RASSF5;WNT3A	miR-103
hsa05216	Thyroid cancer	8/1335	29/21796	0.000261262	0.00408688	3845;5468;5594;5979;6256;7157;7170;7175	10342;1499;3265;3845;4609;4893;4914;51176;5468;5594;5595;5604;5605;595;5979;6256;6257;6258;673;6932;6934;7157;7170;7175;7849;8030;8031;83439;999	KRAS;PPARG;MAPK1;RET;RXRA;TP53;TPM3;TPR	miR-27b
hsa04722	Neurotrophin signaling pathway	18/1135	126/21796	9.3329e-05	0.00408781	10818;10971;11108;1398;2309;3656;399694;4214;51135;5290;5594;5601;6195;6197;6654;7534;8503;9252	10000;10019;10603;10782;10818;10971;11108;11213;1398;1399;1432;1445;163688;207;208;2309;23533;25;2549;25759;25970;27018;27330;2885;2889;2932;3265;3551;356;3654;3656;3667;3725;3845;387;396;397;399694;4214;4215;4217;468;4790;4792;4793;4794;4803;4804;4893;4908;4909;4914;4915;4916;51135;5163;51806;5290;5291;5293;5294;5295;5296;5335;53358;5336;5594;5595;5598;5599;5600;5601;5602;5603;5604;5605;5607;560…	CRK;FOXO3;IRAK2;MAP3K1;PIK3CA;MAPK1;MAPK9;RPS6KA1;RPS6KA3;SOS1;YWHAZ;PIK3R3;RPS6KA5;FRS2;YWHAQ;PRDM4;IRAK4;SHC4	miR-302b
hsa05200	Pathways in cancer	35/1135	322/21796	3.30771e-05	0.00408781	1398;1438;1869;1871;2252;2254;2260;23604;331;3480;3576;3673;3716;3815;3909;3915;4087;4292;51176;5290;54583;5594;5601;5728;5900;595;6654;7048;7170;7422;8030;8323;83439;8503;861	10000;1017;1019;1021;1026;1027;1029;10297;1030;10319;10342;10401;1050;10928;11186;11211;112398;112399;1147;1163;1282;1284;1286;1288;1387;1398;1399;1436;1438;1441;1487;1488;1495;1496;1499;1612;1613;1630;1855;1856;1857;1869;1870;1871;1950;1956;2033;2034;2064;207;208;2122;2246;2247;2248;2249;2250;2251;2252;2253;2254;2255;2256;2257;2258;2259;2260;2261;2263;2271;2277;22798;2308;2322;2323;2335;2353;235…	XIAP;CCND1;RUNX1;CRK;CSF2RA;E2F1;E2F3;FGF7;FGF9;FGFR1;IGF1R;IL8;ITGA2;JAK1;KIT;LAMA3;LAMC1;SMAD2;MLH1;PIK3CA;MAPK1;MAPK9;PTEN;RALGDS;SOS1;TGFBR2;TPM3;VEGFA;CCDC6;FZD6;PIK3R3;DAPK2;LEF1;EGLN1;TCF7L1	miR-302b
hsa04010	MAPK signaling pathway	33/1443	266/21796	0.000380643	0.00416804	10000;1147;1399;2247;2252;2253;2260;2263;2264;2317;2885;3164;3304;3551;4216;4763;4790;5494;5532;5595;55970;5601;5604;5801;5894;6197;627;6655;6885;777;782;8569;998	10000;100137049;10125;10235;10368;10369;10454;10746;10912;11072;11184;11221;11261;1147;115727;123745;1326;1386;1398;1399;1432;1616;1647;1649;1843;1844;1845;1846;1847;1848;1849;1850;1852;1950;1956;2002;2005;207;208;2122;2246;2247;2248;2249;2250;2251;2252;2253;2254;2255;2256;2257;2258;2259;2260;2261;2263;2264;22800;22808;23118;2316;23162;2317;2318;2353;23542;25780;26279;26281;26291;27006;27091;2709…	BDNF;CACNA1E;CACNB1;CDC42;CHUK;CRKL;FGF2;FGF7;FGF8;FGFR1;FGFR2;FGFR4;FLNB;GRB2;NR4A1;HSPA1B;IKBKB;MAP3K4;NF1;NFKB1;PPM1A;PPP3CB;MAPK3;MAPK9;MAP2K1;PTPRR;RAF1;RPS6KA3;SOS2;MAP3K7;MKNK1;AKT3;GNG12	miR-195
hsa04060	Cytokine-cytokine receptor interaction	14/372	213/21796	1.90867e-05	0.00417999	10663;1438;149233;1524;2324;3446;3449;3452;3577;4055;4982;5156;51561;64806	10563;10663;10673;10803;10913;115650;116379;1230;1232;1233;1234;1235;1236;1237;1270;1271;1435;1436;1437;1438;1439;1440;1441;1489;149233;1524;163702;1896;1950;1956;2056;2057;2277;2321;2322;2323;2324;23495;23529;23765;268;269;2690;27190;27242;2826;2829;2833;3082;338376;3439;3440;3441;3442;3443;3444;3445;3446;3447;3448;3449;3451;3452;3454;3455;3456;3458;3459;3460;3467;355;3552;3553;3554;3556;3558;35…	CSF2RA;CX3CR1;FLT4;IFNA10;IFNA16;IFNA21;CXCR1;LTBR;TNFRSF11B;PDGFRA;CXCR6;IL23A;IL25;IL23R	miR-550
hsa05215	Prostate cancer	13/956	88/21796	0.000116471	0.0042512	1027;1870;1956;2263;369;4893;51176;5156;5293;5295;595;6716;6932	10000;1017;1026;1027;10488;1147;1385;1387;148327;1499;1869;1870;1871;1950;1956;2033;2064;207;208;2260;2263;2308;23533;2475;2885;2932;3265;3320;3326;3479;3480;354;3551;3630;3645;367;369;3845;4193;468;4790;4792;4824;4893;51176;5154;5155;5156;5159;5170;5290;5291;5293;5294;5295;5296;5594;5595;56034;5604;5605;572;5728;5894;5925;595;596;5970;64764;6654;6655;6716;673;6932;6934;7039;7157;7184;80310;83439…	ARAF;CCND1;CDKN1B;E2F2;EGFR;FGFR2;NRAS;PDGFRA;PIK3CD;PIK3R1;SRD5A2;TCF7;LEF1	miR-218
hsa05219	Bladder cancer	6/498	40/21796	0.000273983	0.00461556	5595;5604;5605;5894;595;7422	1019;1026;1029;11186;1612;1613;1869;1870;1871;1890;1950;1956;2064;2261;2277;23604;3265;3576;369;3845;4193;4312;4313;4318;4609;4893;5228;5594;5595;5604;5605;5894;5925;595;673;7157;7422;7423;7424;999	CCND1;MAPK3;MAP2K1;MAP2K2;RAF1;VEGFA	miR-503
hsa05216	Thyroid cancer	8/1443	29/21796	0.000442768	0.00461744	10342;5595;5604;595;5979;7170;8030;8031	10342;1499;3265;3845;4609;4893;4914;51176;5468;5594;5595;5604;5605;595;5979;6256;6257;6258;673;6932;6934;7157;7170;7175;7849;8030;8031;83439;999	CCND1;MAPK3;MAP2K1;RET;TPM3;CCDC6;NCOA4;TFG	miR-195
hsa05200	Pathways in cancer	26/758	322/21796	6.58958e-05	0.00481039	10000;1027;1387;2252;2263;2308;26060;2885;324;3480;355;3569;3688;3915;4286;5154;5295;572;5727;5728;5898;6777;7048;7976;8322;8323	10000;1017;1019;1021;1026;1027;1029;10297;1030;10319;10342;10401;1050;10928;11186;11211;112398;112399;1147;1163;1282;1284;1286;1288;1387;1398;1399;1436;1438;1441;1487;1488;1495;1496;1499;1612;1613;1630;1855;1856;1857;1869;1870;1871;1950;1956;2033;2034;2064;207;208;2122;2246;2247;2248;2249;2250;2251;2252;2253;2254;2255;2256;2257;2258;2259;2260;2261;2263;2271;2277;22798;2308;2322;2323;2335;2353;235…	APC;FAS;BAD;CDKN1B;CREBBP;FGF7;FGFR2;FOXO1;GRB2;IGF1R;IL6;ITGB1;LAMC1;MITF;PDGFA;PIK3R1;PTCH1;PTEN;RALA;STAT5B;TGFBR2;FZD3;FZD4;FZD6;AKT3;APPL1	miR-153
hsa05215	Prostate cancer	12/758	88/21796	5.22604e-05	0.00481039	10000;1027;1387;2263;2308;2885;3480;5154;5295;572;5728;9586	10000;1017;1026;1027;10488;1147;1385;1387;148327;1499;1869;1870;1871;1950;1956;2033;2064;207;208;2260;2263;2308;23533;2475;2885;2932;3265;3320;3326;3479;3480;354;3551;3630;3645;367;369;3845;4193;468;4790;4792;4824;4893;51176;5154;5155;5156;5159;5170;5290;5291;5293;5294;5295;5296;5594;5595;56034;5604;5605;572;5728;5894;5925;595;596;5970;64764;6654;6655;6716;673;6932;6934;7039;7157;7184;80310;83439…	BAD;CDKN1B;CREBBP;FGFR2;FOXO1;GRB2;IGF1R;PDGFA;PIK3R1;PTEN;CREB5;AKT3	miR-153
hsa05200	Pathways in cancer	26/710	322/21796	2.21471e-05	0.00485022	1027;1286;1398;1436;1871;2258;3065;332;4233;4254;4286;4792;51176;5156;5335;5579;5604;5900;5915;595;5979;6932;7471;8074;8313;9134	10000;1017;1019;1021;1026;1027;1029;10297;1030;10319;10342;10401;1050;10928;11186;11211;112398;112399;1147;1163;1282;1284;1286;1288;1387;1398;1399;1436;1438;1441;1487;1488;1495;1496;1499;1612;1613;1630;1855;1856;1857;1869;1870;1871;1950;1956;2033;2034;2064;207;208;2122;2246;2247;2248;2249;2250;2251;2252;2253;2254;2255;2256;2257;2258;2259;2260;2261;2263;2271;2277;22798;2308;2322;2323;2335;2353;235…	BIRC5;CCND1;CDKN1B;COL4A4;CRK;CSF1R;E2F3;FGF13;HDAC1;MET;KITLG;MITF;NFKBIA;PDGFRA;PLCG1;PRKCB;MAP2K1;RALGDS;RARB;RET;TCF7;WNT1;FGF23;AXIN2;CCNE2;LEF1	miR-449a
hsa04010	MAPK signaling pathway	39/1698	266/21796	9.78518e-05	0.00486144	1399;1843;1848;1852;2002;2247;2250;2252;2872;3304;3306;3553;3725;4214;4216;4763;4893;4915;5062;5154;5530;5533;5579;55970;5602;5613;57551;5871;6197;627;6654;6788;6789;7042;781;8550;8822;9965;998	10000;100137049;10125;10235;10368;10369;10454;10746;10912;11072;11184;11221;11261;1147;115727;123745;1326;1386;1398;1399;1432;1616;1647;1649;1843;1844;1845;1846;1847;1848;1849;1850;1852;1950;1956;2002;2005;207;208;2122;2246;2247;2248;2249;2250;2251;2252;2253;2254;2255;2256;2257;2258;2259;2260;2261;2263;2264;22800;22808;23118;2316;23162;2317;2318;2353;23542;25780;26279;26281;26291;27006;27091;2709…	BDNF;CACNA2D1;CDC42;CRKL;DUSP1;DUSP6;DUSP9;ELK1;FGF2;FGF5;FGF7;MKNK2;HSPA1B;HSPA2;IL1B;JUN;MAP3K1;MAP3K4;NF1;NRAS;NTRK2;PAK2;PDGFA;PPP3CA;PPP3CC;PRKCB;MAPK10;PRKX;MAP4K2;RPS6KA3;SOS1;STK3;STK4;TGFB2;MAPKAPK5;FGF17;FGF19;GNG12;TAOK1	miR-495
hsa05200	Pathways in cancer	47/1698	322/21796	2.24522e-05	0.00486144	1021;1030;1282;1387;1399;1612;1870;2247;2250;2252;2308;2737;3082;3479;3480;3685;3725;405;4089;4893;5154;5295;5579;5602;5727;5728;5747;5900;5915;595;5979;64399;650;6654;6774;6789;7042;7188;8030;8322;861;862;867;8822;9134;9965;998	10000;1017;1019;1021;1026;1027;1029;10297;1030;10319;10342;10401;1050;10928;11186;11211;112398;112399;1147;1163;1282;1284;1286;1288;1387;1398;1399;1436;1438;1441;1487;1488;1495;1496;1499;1612;1613;1630;1855;1856;1857;1869;1870;1871;1950;1956;2033;2034;2064;207;208;2122;2246;2247;2248;2249;2250;2251;2252;2253;2254;2255;2256;2257;2258;2259;2260;2261;2263;2271;2277;22798;2308;2322;2323;2335;2353;235…	ARNT;CCND1;BMP2;RUNX1;RUNX1T1;CBL;CDC42;CDK6;CDKN2B;COL4A1;CREBBP;CRKL;DAPK1;E2F2;FGF2;FGF5;FGF7;FOXO1;GLI3;HGF;IGF1;IGF1R;ITGAV;JUN;SMAD4;NRAS;PDGFA;PIK3R1;PRKCB;MAPK10;PTCH1;PTEN;PTK2;RALGDS;RARB;RET;SOS1;STAT3;STK4;TGFB2;TRAF5;CCDC6;FZD4;FGF17;CCNE2;FGF19;HHIP	miR-495
hsa04010	MAPK signaling pathway	35/1549	266/21796	0.000313353	0.00490173	10000;10746;1399;208;2247;2252;2260;2263;2264;2317;2885;3164;3304;3551;4215;4216;4763;4790;5494;5532;55970;5601;5604;5801;5894;6197;627;6655;6885;777;782;8569;8649;994;998	10000;100137049;10125;10235;10368;10369;10454;10746;10912;11072;11184;11221;11261;1147;115727;123745;1326;1386;1398;1399;1432;1616;1647;1649;1843;1844;1845;1846;1847;1848;1849;1850;1852;1950;1956;2002;2005;207;208;2122;2246;2247;2248;2249;2250;2251;2252;2253;2254;2255;2256;2257;2258;2259;2260;2261;2263;2264;22800;22808;23118;2316;23162;2317;2318;2353;23542;25780;26279;26281;26291;27006;27091;2709…	AKT2;BDNF;CACNA1E;CACNB1;CDC25B;CDC42;CRKL;FGF2;FGF7;FGFR1;FGFR2;FGFR4;FLNB;GRB2;NR4A1;HSPA1B;IKBKB;MAP3K3;MAP3K4;NF1;NFKB1;PPM1A;PPP3CB;MAPK9;MAP2K1;PTPRR;RAF1;RPS6KA3;SOS2;MAP3K7;MKNK1;LAMTOR3;AKT3;MAP3K2;GNG12	miR-15a
hsa04630	Jak-STAT signaling pathway	21/1275	155/21796	0.00028095	0.00512733	10000;10252;10253;161742;163702;2885;3570;3581;3587;3589;3601;5292;5618;5781;6654;6655;6774;7297;867;894;9655	10000;10251;10252;10253;10254;10379;10401;11009;1154;116379;122809;1270;1271;1387;1437;1438;1439;1440;1441;1442;1489;149233;161742;163702;200734;2033;2056;2057;207;208;23529;23533;23624;2688;2689;2690;282616;282617;282618;2885;29949;30837;338376;3439;3440;3441;3442;3443;3444;3445;3446;3447;3448;3449;3451;3452;3454;3455;3456;3458;3459;3460;3467;3558;3559;3560;3561;3562;3563;3565;3566;3567;3568;356…	CBL;CCND2;GRB2;IL6R;IL9R;IL10RA;IL11;IL15RA;PIM1;PRLR;PTPN11;SOS1;SOS2;STAT3;TYK2;SOCS5;AKT3;SPRY1;SPRY2;SPRED1;IL28RA	miR-124
hsa04722	Neurotrophin signaling pathway	11/481	126/21796	0.000112042	0.00515252	2885;3265;4804;4915;5296;5609;627;6464;7531;808;815	10000;10019;10603;10782;10818;10971;11108;11213;1398;1399;1432;1445;163688;207;208;2309;23533;25;2549;25759;25970;27018;27330;2885;2889;2932;3265;3551;356;3654;3656;3667;3725;3845;387;396;397;399694;4214;4215;4217;468;4790;4792;4793;4794;4803;4804;4893;4908;4909;4914;4915;4916;51135;5163;51806;5290;5291;5293;5294;5295;5296;5335;53358;5336;5594;5595;5598;5599;5600;5601;5602;5603;5604;5605;5607;560…	BDNF;CALM3;CAMK2A;GRB2;HRAS;NGFR;NTRK2;PIK3R2;MAP2K7;SHC1;YWHAE	miR-939
hsa05215	Prostate cancer	11/663	88/21796	7.25535e-05	0.00529641	10000;1026;2308;2475;3320;3326;5290;5294;5894;64764;9134	10000;1017;1026;1027;10488;1147;1385;1387;148327;1499;1869;1870;1871;1950;1956;2033;2064;207;208;2260;2263;2308;23533;2475;2885;2932;3265;3320;3326;3479;3480;354;3551;3630;3645;367;369;3845;4193;468;4790;4792;4824;4893;51176;5154;5155;5156;5159;5170;5290;5291;5293;5294;5295;5296;5594;5595;56034;5604;5605;572;5728;5894;5925;595;596;5970;64764;6654;6655;6716;673;6932;6934;7039;7157;7184;80310;83439…	CDKN1A;FOXO1;MTOR;HSP90AA1;HSP90AB1;PIK3CA;PIK3CG;RAF1;CCNE2;AKT3;CREB3L2	miR-370
hsa05200	Pathways in cancer	29/956	322/21796	0.000211997	0.00536168	1027;112399;1630;1870;1956;2034;2252;2263;2736;332;369;3914;4286;4893;51176;5156;5293;5295;5335;5914;595;5979;6932;7188;7482;8030;8031;8322;83593	10000;1017;1019;1021;1026;1027;1029;10297;1030;10319;10342;10401;1050;10928;11186;11211;112398;112399;1147;1163;1282;1284;1286;1288;1387;1398;1399;1436;1438;1441;1487;1488;1495;1496;1499;1612;1613;1630;1855;1856;1857;1869;1870;1871;1950;1956;2033;2034;2064;207;208;2122;2246;2247;2248;2249;2250;2251;2252;2253;2254;2255;2256;2257;2258;2259;2260;2261;2263;2271;2277;22798;2308;2322;2323;2335;2353;235…	BIRC5;ARAF;CCND1;CDKN1B;DCC;E2F2;EGFR;EPAS1;FGF7;FGFR2;GLI2;LAMB3;MITF;NRAS;PDGFRA;PIK3CD;PIK3R1;PLCG1;RARA;RET;TCF7;TRAF5;WNT2B;CCDC6;NCOA4;FZD4;LEF1;RASSF5;EGLN3	miR-218
hsa05216	Thyroid cancer	7/956	29/21796	0.000204167	0.00536168	4893;51176;595;5979;6932;8030;8031	10342;1499;3265;3845;4609;4893;4914;51176;5468;5594;5595;5604;5605;595;5979;6256;6257;6258;673;6932;6934;7157;7170;7175;7849;8030;8031;83439;999	CCND1;NRAS;RET;TCF7;CCDC6;NCOA4;LEF1	miR-218
hsa05200	Pathways in cancer	22/590	322/21796	7.35837e-05	0.00537161	1856;1869;2246;2252;3914;4149;5154;5293;5335;5728;5894;5979;598;6513;7046;7170;7422;7423;7481;7849;8313;8322	10000;1017;1019;1021;1026;1027;1029;10297;1030;10319;10342;10401;1050;10928;11186;11211;112398;112399;1147;1163;1282;1284;1286;1288;1387;1398;1399;1436;1438;1441;1487;1488;1495;1496;1499;1612;1613;1630;1855;1856;1857;1869;1870;1871;1950;1956;2033;2034;2064;207;208;2122;2246;2247;2248;2249;2250;2251;2252;2253;2254;2255;2256;2257;2258;2259;2260;2261;2263;2271;2277;22798;2308;2322;2323;2335;2353;235…	BCL2L1;DVL2;E2F1;FGF1;FGF7;LAMB3;MAX;PDGFA;PIK3CD;PLCG1;PTEN;RAF1;RET;SLC2A1;TGFBR1;TPM3;VEGFA;VEGFB;WNT11;PAX8;AXIN2;FZD4	miR-484
hsa04722	Neurotrophin signaling pathway	21/1615	126/21796	0.000371621	0.00537472	10000;10818;1398;2549;4214;4215;4217;4915;4916;51135;5295;5296;5594;5601;596;6195;6196;6197;6654;817;9252	10000;10019;10603;10782;10818;10971;11108;11213;1398;1399;1432;1445;163688;207;208;2309;23533;25;2549;25759;25970;27018;27330;2885;2889;2932;3265;3551;356;3654;3656;3667;3725;3845;387;396;397;399694;4214;4215;4217;468;4790;4792;4793;4794;4803;4804;4893;4908;4909;4914;4915;4916;51135;5163;51806;5290;5291;5293;5294;5295;5296;5335;53358;5336;5594;5595;5598;5599;5600;5601;5602;5603;5604;5605;5607;560…	BCL2;CAMK2D;CRK;GAB1;MAP3K1;MAP3K3;MAP3K5;NTRK2;NTRK3;PIK3R1;PIK3R2;MAPK1;MAPK9;RPS6KA1;RPS6KA2;RPS6KA3;SOS1;RPS6KA5;AKT3;FRS2;IRAK4	miR-20b
hsa05200	Pathways in cancer	35/1147	322/21796	4.09667e-05	0.0054435	1284;1398;1438;1869;1871;2252;2260;23604;331;3480;3576;3673;3716;3815;3909;3915;4087;4292;51176;5290;54583;5601;5728;5747;5900;595;6654;6774;7048;7422;8030;8323;83439;8503;861	10000;1017;1019;1021;1026;1027;1029;10297;1030;10319;10342;10401;1050;10928;11186;11211;112398;112399;1147;1163;1282;1284;1286;1288;1387;1398;1399;1436;1438;1441;1487;1488;1495;1496;1499;1612;1613;1630;1855;1856;1857;1869;1870;1871;1950;1956;2033;2034;2064;207;208;2122;2246;2247;2248;2249;2250;2251;2252;2253;2254;2255;2256;2257;2258;2259;2260;2261;2263;2271;2277;22798;2308;2322;2323;2335;2353;235…	XIAP;CCND1;RUNX1;COL4A2;CRK;CSF2RA;E2F1;E2F3;FGF7;FGFR1;IGF1R;IL8;ITGA2;JAK1;KIT;LAMA3;LAMC1;SMAD2;MLH1;PIK3CA;MAPK9;PTEN;PTK2;RALGDS;SOS1;STAT3;TGFBR2;VEGFA;CCDC6;FZD6;PIK3R3;DAPK2;LEF1;EGLN1;TCF7L1	miR-372
hsa05215	Prostate cancer	14/1137	88/21796	0.000176475	0.00552114	1385;1869;1871;2260;3480;51176;5290;5594;5728;595;6654;83439;8503;9586	10000;1017;1026;1027;10488;1147;1385;1387;148327;1499;1869;1870;1871;1950;1956;2033;2064;207;208;2260;2263;2308;23533;2475;2885;2932;3265;3320;3326;3479;3480;354;3551;3630;3645;367;369;3845;4193;468;4790;4792;4824;4893;51176;5154;5155;5156;5159;5170;5290;5291;5293;5294;5295;5296;5594;5595;56034;5604;5605;572;5728;5894;5925;595;596;5970;64764;6654;6655;6716;673;6932;6934;7039;7157;7184;80310;83439…	CCND1;CREB1;E2F1;E2F3;FGFR1;IGF1R;PIK3CA;MAPK1;PTEN;SOS1;PIK3R3;CREB5;LEF1;TCF7L1	miR-302c
hsa04660	T cell receptor signaling pathway	18/1549	105/21796	0.000410229	0.00553008	10000;10725;208;2885;3551;3702;4775;4790;5295;5532;5604;57144;5894;6655;6885;8503;940;998	10000;10125;1019;10298;10451;10725;10892;11261;1147;1326;1432;1437;1493;1739;207;208;2353;23533;23624;2534;27040;2885;2932;29851;3265;3458;3551;3558;3565;3567;3586;3702;3725;3845;387;3932;3937;4690;4772;4773;4775;4776;4790;4792;4793;4794;4893;5058;5062;5063;5133;5163;5290;5291;5293;5294;5295;5296;5530;5532;5533;5534;5535;5594;5595;5600;5603;5604;5605;5609;56924;57144;5777;5788;5894;5970;6300;6392…	AKT2;CD28;CDC42;GRB2;IKBKB;ITK;NFATC3;NFKB1;PIK3R1;PPP3CB;MAP2K1;RAF1;SOS2;MAP3K7;PIK3R3;AKT3;NFAT5;PAK7	miR-15a
hsa04722	Neurotrophin signaling pathway	21/1584	126/21796	0.000286637	0.00570668	10000;10818;1398;2549;4214;4215;4217;4915;4916;51135;5296;5594;5601;596;6195;6196;6197;6654;7534;817;9252	10000;10019;10603;10782;10818;10971;11108;11213;1398;1399;1432;1445;163688;207;208;2309;23533;25;2549;25759;25970;27018;27330;2885;2889;2932;3265;3551;356;3654;3656;3667;3725;3845;387;396;397;399694;4214;4215;4217;468;4790;4792;4793;4794;4803;4804;4893;4908;4909;4914;4915;4916;51135;5163;51806;5290;5291;5293;5294;5295;5296;5335;53358;5336;5594;5595;5598;5599;5600;5601;5602;5603;5604;5605;5607;560…	BCL2;CAMK2D;CRK;GAB1;MAP3K1;MAP3K3;MAP3K5;NTRK2;NTRK3;PIK3R2;MAPK1;MAPK9;RPS6KA1;RPS6KA2;RPS6KA3;SOS1;YWHAZ;RPS6KA5;AKT3;FRS2;IRAK4	miR-106a
hsa05219	Bladder cancer	10/1441	40/21796	0.000210197	0.00575414	1026;1869;1871;23604;3576;4313;5594;5925;595;7422	1019;1026;1029;11186;1612;1613;1869;1870;1871;1890;1950;1956;2064;2261;2277;23604;3265;3576;369;3845;4193;4312;4313;4318;4609;4893;5228;5594;5595;5604;5605;5894;5925;595;673;7157;7422;7423;7424;999	CCND1;CDKN1A;E2F1;E2F3;IL8;MMP2;MAPK1;RB1;VEGFA;DAPK2	miR-17
hsa05200	Pathways in cancer	28/893	322/21796	0.000159041	0.00580498	1019;1021;10401;1286;1496;1857;2122;2259;2322;2335;3479;3480;3845;4089;4233;5154;5594;5595;5915;595;6934;7170;7184;7422;8324;867;8822;998	10000;1017;1019;1021;1026;1027;1029;10297;1030;10319;10342;10401;1050;10928;11186;11211;112398;112399;1147;1163;1282;1284;1286;1288;1387;1398;1399;1436;1438;1441;1487;1488;1495;1496;1499;1612;1613;1630;1855;1856;1857;1869;1870;1871;1950;1956;2033;2034;2064;207;208;2122;2246;2247;2248;2249;2250;2251;2252;2253;2254;2255;2256;2257;2258;2259;2260;2261;2263;2271;2277;22798;2308;2322;2323;2335;2353;235…	CCND1;CBL;CDC42;CDK4;CDK6;COL4A4;CTNNA2;DVL3;MECOM;FGF14;FLT3;FN1;IGF1;IGF1R;KRAS;SMAD4;MET;PDGFA;MAPK1;MAPK3;RARB;TCF7L2;TPM3;HSP90B1;VEGFA;FZD7;FGF17;PIAS3	miR-206
hsa04722	Neurotrophin signaling pathway	19/1286	126/21796	0.000148109	0.00584965	10971;27018;2885;3667;3845;399694;4804;51135;5295;5594;5609;5663;5908;6654;7157;7529;808;9252;998	10000;10019;10603;10782;10818;10971;11108;11213;1398;1399;1432;1445;163688;207;208;2309;23533;25;2549;25759;25970;27018;27330;2885;2889;2932;3265;3551;356;3654;3656;3667;3725;3845;387;396;397;399694;4214;4215;4217;468;4790;4792;4793;4794;4803;4804;4893;4908;4909;4914;4915;4916;51135;5163;51806;5290;5291;5293;5294;5295;5296;5335;53358;5336;5594;5595;5598;5599;5600;5601;5602;5603;5604;5605;5607;560…	CALM3;CDC42;GRB2;IRS1;KRAS;NGFR;PIK3R1;MAPK1;MAP2K7;PSEN1;RAP1B;SOS1;TP53;YWHAB;RPS6KA5;YWHAQ;NGFRAP1;IRAK4;SHC4	miR-27a
hsa04722	Neurotrophin signaling pathway	18/1150	126/21796	0.000110115	0.00589267	10818;10971;11108;1398;2309;3656;399694;4214;51135;5290;5594;5601;6195;6197;6654;7534;8503;9252	10000;10019;10603;10782;10818;10971;11108;11213;1398;1399;1432;1445;163688;207;208;2309;23533;25;2549;25759;25970;27018;27330;2885;2889;2932;3265;3551;356;3654;3656;3667;3725;3845;387;396;397;399694;4214;4215;4217;468;4790;4792;4793;4794;4803;4804;4893;4908;4909;4914;4915;4916;51135;5163;51806;5290;5291;5293;5294;5295;5296;5335;53358;5336;5594;5595;5598;5599;5600;5601;5602;5603;5604;5605;5607;560…	CRK;FOXO3;IRAK2;MAP3K1;PIK3CA;MAPK1;MAPK9;RPS6KA1;RPS6KA3;SOS1;YWHAZ;PIK3R3;RPS6KA5;FRS2;YWHAQ;PRDM4;IRAK4;SHC4	miR-302a
hsa05215	Prostate cancer	12/884	88/21796	0.000221715	0.00606944	2033;2308;3845;5156;5290;5295;5594;5595;5925;83439;9134;9586	10000;1017;1026;1027;10488;1147;1385;1387;148327;1499;1869;1870;1871;1950;1956;2033;2064;207;208;2260;2263;2308;23533;2475;2885;2932;3265;3320;3326;3479;3480;354;3551;3630;3645;367;369;3845;4193;468;4790;4792;4824;4893;51176;5154;5155;5156;5159;5170;5290;5291;5293;5294;5295;5296;5594;5595;56034;5604;5605;572;5728;5894;5925;595;596;5970;64764;6654;6655;6716;673;6932;6934;7039;7157;7184;80310;83439…	EP300;FOXO1;KRAS;PDGFRA;PIK3CA;PIK3R1;MAPK1;MAPK3;RB1;CCNE2;CREB5;TCF7L1	miR-132
hsa05216	Thyroid cancer	8/1286	29/21796	0.000202189	0.00632562	3845;5468;5594;5979;6256;7157;7170;7175	10342;1499;3265;3845;4609;4893;4914;51176;5468;5594;5595;5604;5605;595;5979;6256;6257;6258;673;6932;6934;7157;7170;7175;7849;8030;8031;83439;999	KRAS;PPARG;MAPK1;RET;RXRA;TP53;TPM3;TPR	miR-27a
hsa04722	Neurotrophin signaling pathway	21/1634	126/21796	0.000434014	0.00645262	10000;10818;10971;1398;2549;4214;4215;4217;4915;4916;51135;5295;5296;5594;5601;6195;6196;6197;6654;817;9252	10000;10019;10603;10782;10818;10971;11108;11213;1398;1399;1432;1445;163688;207;208;2309;23533;25;2549;25759;25970;27018;27330;2885;2889;2932;3265;3551;356;3654;3656;3667;3725;3845;387;396;397;399694;4214;4215;4217;468;4790;4792;4793;4794;4803;4804;4893;4908;4909;4914;4915;4916;51135;5163;51806;5290;5291;5293;5294;5295;5296;5335;53358;5336;5594;5595;5598;5599;5600;5601;5602;5603;5604;5605;5607;560…	CAMK2D;CRK;GAB1;MAP3K1;MAP3K3;MAP3K5;NTRK2;NTRK3;PIK3R1;PIK3R2;MAPK1;MAPK9;RPS6KA1;RPS6KA2;RPS6KA3;SOS1;RPS6KA5;AKT3;FRS2;YWHAQ;IRAK4	miR-93
hsa04010	MAPK signaling pathway	31/1286	266/21796	0.000235993	0.0064603	10454;1847;1956;2246;2257;2258;22800;2872;2885;355;3845;3925;4216;5156;51701;55799;5594;55970;5609;5613;57551;5908;6416;6654;7046;7157;7867;8491;9252;9693;998	10000;100137049;10125;10235;10368;10369;10454;10746;10912;11072;11184;11221;11261;1147;115727;123745;1326;1386;1398;1399;1432;1616;1647;1649;1843;1844;1845;1846;1847;1848;1849;1850;1852;1950;1956;2002;2005;207;208;2122;2246;2247;2248;2249;2250;2251;2252;2253;2254;2255;2256;2257;2258;2259;2260;2261;2263;2264;22800;22808;23118;2316;23162;2317;2318;2353;23542;25780;26279;26281;26291;27006;27091;2709…	FAS;CDC42;DUSP5;EGFR;FGF1;FGF12;FGF13;MKNK2;GRB2;KRAS;STMN1;MAP3K4;PDGFRA;MAPK1;MAP2K7;PRKX;RAP1B;MAP2K4;SOS1;TGFBR1;TP53;MAPKAPK3;MAP4K3;RPS6KA5;RAPGEF2;TAB1;RRAS2;NLK;CACNA2D3;GNG12;TAOK1	miR-27a
hsa04722	Neurotrophin signaling pathway	19/1168	126/21796	4.15343e-05	0.00646083	10818;10971;11108;1398;2309;3656;399694;4214;4915;51135;5290;5594;5601;6195;6197;6654;7534;8503;9252	10000;10019;10603;10782;10818;10971;11108;11213;1398;1399;1432;1445;163688;207;208;2309;23533;25;2549;25759;25970;27018;27330;2885;2889;2932;3265;3551;356;3654;3656;3667;3725;3845;387;396;397;399694;4214;4215;4217;468;4790;4792;4793;4794;4803;4804;4893;4908;4909;4914;4915;4916;51135;5163;51806;5290;5291;5293;5294;5295;5296;5335;53358;5336;5594;5595;5598;5599;5600;5601;5602;5603;5604;5605;5607;560…	CRK;FOXO3;IRAK2;MAP3K1;NTRK2;PIK3CA;MAPK1;MAPK9;RPS6KA1;RPS6KA3;SOS1;YWHAZ;PIK3R3;RPS6KA5;FRS2;YWHAQ;PRDM4;IRAK4;SHC4	miR-373
hsa05200	Pathways in cancer	35/1168	322/21796	5.9003e-05	0.00646083	10342;1398;1438;1869;1871;2252;2260;23604;3480;3576;3673;3716;3909;3915;4087;4292;51176;5290;54583;5594;5601;5900;595;6654;6789;7048;7170;7422;7849;8030;8323;83439;8503;861;9618	10000;1017;1019;1021;1026;1027;1029;10297;1030;10319;10342;10401;1050;10928;11186;11211;112398;112399;1147;1163;1282;1284;1286;1288;1387;1398;1399;1436;1438;1441;1487;1488;1495;1496;1499;1612;1613;1630;1855;1856;1857;1869;1870;1871;1950;1956;2033;2034;2064;207;208;2122;2246;2247;2248;2249;2250;2251;2252;2253;2254;2255;2256;2257;2258;2259;2260;2261;2263;2271;2277;22798;2308;2322;2323;2335;2353;235…	CCND1;RUNX1;CRK;CSF2RA;E2F1;E2F3;FGF7;FGFR1;IGF1R;IL8;ITGA2;JAK1;LAMA3;LAMC1;SMAD2;MLH1;PIK3CA;MAPK1;MAPK9;RALGDS;SOS1;STK4;TGFBR2;TPM3;VEGFA;PAX8;CCDC6;FZD6;PIK3R3;TRAF4;TFG;DAPK2;LEF1;EGLN1;TCF7L1	miR-373
hsa04722	Neurotrophin signaling pathway	24/1933	126/21796	0.000266781	0.00649167	10000;10818;10971;1399;1432;2309;2549;3725;387;4214;4790;4893;5294;5336;5594;57498;5879;5906;6197;6272;7533;801;8767;9252	10000;10019;10603;10782;10818;10971;11108;11213;1398;1399;1432;1445;163688;207;208;2309;23533;25;2549;25759;25970;27018;27330;2885;2889;2932;3265;3551;356;3654;3656;3667;3725;3845;387;396;397;399694;4214;4215;4217;468;4790;4792;4793;4794;4803;4804;4893;4908;4909;4914;4915;4916;51135;5163;51806;5290;5291;5293;5294;5295;5296;5335;53358;5336;5594;5595;5598;5599;5600;5601;5602;5603;5604;5605;5607;560…	RHOA;CALM1;CRKL;MAPK14;FOXO3;GAB1;JUN;MAP3K1;NFKB1;NRAS;PIK3CG;PLCG2;MAPK1;RAC1;RAP1A;RPS6KA3;SORT1;YWHAH;RIPK2;RPS6KA5;AKT3;FRS2;YWHAQ;KIDINS220	miR-340
hsa04010	MAPK signaling pathway	11/211	266/21796	6.01749e-05	0.00658916	10746;3845;4208;5159;5530;5578;55799;57551;6655;7046;8491	10000;100137049;10125;10235;10368;10369;10454;10746;10912;11072;11184;11221;11261;1147;115727;123745;1326;1386;1398;1399;1432;1616;1647;1649;1843;1844;1845;1846;1847;1848;1849;1850;1852;1950;1956;2002;2005;207;208;2122;2246;2247;2248;2249;2250;2251;2252;2253;2254;2255;2256;2257;2258;2259;2260;2261;2263;2264;22800;22808;23118;2316;23162;2317;2318;2353;23542;25780;26279;26281;26291;27006;27091;2709…	KRAS;MEF2C;PDGFRB;PPP3CA;PRKCA;SOS2;TGFBR1;MAP4K3;MAP3K2;CACNA2D3;TAOK1	miR-548k
hsa04010	MAPK signaling pathway	24/860	266/21796	0.000151947	0.00665529	1399;1649;2122;2250;22808;3306;3845;5058;5156;5534;55970;5604;5606;5879;5921;7046;775;777;782;783;785;8913;9254;9448	10000;100137049;10125;10235;10368;10369;10454;10746;10912;11072;11184;11221;11261;1147;115727;123745;1326;1386;1398;1399;1432;1616;1647;1649;1843;1844;1845;1846;1847;1848;1849;1850;1852;1950;1956;2002;2005;207;208;2122;2246;2247;2248;2249;2250;2251;2252;2253;2254;2255;2256;2257;2258;2259;2260;2261;2263;2264;22800;22808;23118;2316;23162;2317;2318;2353;23542;25780;26279;26281;26291;27006;27091;2709…	CACNA1C;CACNA1E;CACNB1;CACNB2;CACNB4;CRKL;DDIT3;MECOM;FGF5;HSPA2;KRAS;PAK1;PDGFRA;PPP3R1;MAP2K1;MAP2K3;RAC1;RASA1;TGFBR1;CACNA1G;CACNA2D2;MAP4K4;MRAS;GNG12	miR-96
hsa05216	Thyroid cancer	5/498	29/21796	0.000460461	0.00672273	5595;5604;5605;595;6934	10342;1499;3265;3845;4609;4893;4914;51176;5468;5594;5595;5604;5605;595;5979;6256;6257;6258;673;6932;6934;7157;7170;7175;7849;8030;8031;83439;999	CCND1;MAPK3;MAP2K1;MAP2K2;TCF7L2	miR-503
hsa05219	Bladder cancer	10/1615	40/21796	0.000524973	0.00676288	1026;1869;1871;23604;3576;4313;5594;5925;595;7422	1019;1026;1029;11186;1612;1613;1869;1870;1871;1890;1950;1956;2064;2261;2277;23604;3265;3576;369;3845;4193;4312;4313;4318;4609;4893;5228;5594;5595;5604;5605;5894;5925;595;673;7157;7422;7423;7424;999	CCND1;CDKN1A;E2F1;E2F3;IL8;MMP2;MAPK1;RB1;VEGFA;DAPK2	miR-20b
hsa04010	MAPK signaling pathway	23/827	266/21796	0.000219523	0.00686793	26291;3305;3306;4214;4763;4915;5322;5530;5879;6197;627;6654;6655;6722;6789;774;777;8074;80824;8569;8986;9261;998	10000;100137049;10125;10235;10368;10369;10454;10746;10912;11072;11184;11221;11261;1147;115727;123745;1326;1386;1398;1399;1432;1616;1647;1649;1843;1844;1845;1846;1847;1848;1849;1850;1852;1950;1956;2002;2005;207;208;2122;2246;2247;2248;2249;2250;2251;2252;2253;2254;2255;2256;2257;2258;2259;2260;2261;2263;2264;22800;22808;23118;2316;23162;2317;2318;2353;23542;25780;26279;26281;26291;27006;27091;2709…	BDNF;CACNA1B;CACNA1E;CDC42;HSPA1L;HSPA2;MAP3K1;NF1;NTRK2;PLA2G5;PPP3CA;RAC1;RPS6KA3;SOS1;SOS2;SRF;STK4;FGF23;MKNK1;RPS6KA4;MAPKAPK2;FGF21;DUSP16	miR-583
hsa05200	Pathways in cancer	32/1082	322/21796	0.000157481	0.00689767	1026;10928;112399;1147;1286;1387;26060;3479;3815;3915;4089;4233;5156;5290;5468;5594;5604;5728;5898;6655;6789;7039;7048;7184;7471;7482;8030;80326;8313;8322;8323;841	10000;1017;1019;1021;1026;1027;1029;10297;1030;10319;10342;10401;1050;10928;11186;11211;112398;112399;1147;1163;1282;1284;1286;1288;1387;1398;1399;1436;1438;1441;1487;1488;1495;1496;1499;1612;1613;1630;1855;1856;1857;1869;1870;1871;1950;1956;2033;2034;2064;207;208;2122;2246;2247;2248;2249;2250;2251;2252;2253;2254;2255;2256;2257;2258;2259;2260;2261;2263;2271;2277;22798;2308;2322;2323;2335;2353;235…	CASP8;CDKN1A;CHUK;COL4A4;CREBBP;IGF1;KIT;LAMC1;SMAD4;MET;PDGFRA;PIK3CA;PPARG;MAPK1;MAP2K1;PTEN;RALA;SOS2;STK4;TGFA;TGFBR2;HSP90B1;WNT1;WNT2B;CCDC6;AXIN2;FZD4;FZD6;RALBP1;APPL1;WNT10A;EGLN3	miR-130a
hsa05215	Prostate cancer	10/497	88/21796	3.19221e-05	0.00699095	1027;2260;2308;3320;4792;4893;5154;5156;6932;90993	10000;1017;1026;1027;10488;1147;1385;1387;148327;1499;1869;1870;1871;1950;1956;2033;2064;207;208;2260;2263;2308;23533;2475;2885;2932;3265;3320;3326;3479;3480;354;3551;3630;3645;367;369;3845;4193;468;4790;4792;4824;4893;51176;5154;5155;5156;5159;5170;5290;5291;5293;5294;5295;5296;5594;5595;56034;5604;5605;572;5728;5894;5925;595;596;5970;64764;6654;6655;6716;673;6932;6934;7039;7157;7184;80310;83439…	CDKN1B;FGFR1;FOXO1;HSP90AA1;NFKBIA;NRAS;PDGFA;PDGFRA;TCF7;CREB3L1	miR-196a
hsa05215	Prostate cancer	12/721	88/21796	3.22086e-05	0.00705369	1027;1147;1387;2263;2308;3479;4893;5295;595;6654;6934;7039	10000;1017;1026;1027;10488;1147;1385;1387;148327;1499;1869;1870;1871;1950;1956;2033;2064;207;208;2260;2263;2308;23533;2475;2885;2932;3265;3320;3326;3479;3480;354;3551;3630;3645;367;369;3845;4193;468;4790;4792;4824;4893;51176;5154;5155;5156;5159;5170;5290;5291;5293;5294;5295;5296;5594;5595;56034;5604;5605;572;5728;5894;5925;595;596;5970;64764;6654;6655;6716;673;6932;6934;7039;7157;7184;80310;83439…	CCND1;CDKN1B;CHUK;CREBBP;FGFR2;FOXO1;IGF1;NRAS;PIK3R1;SOS1;TCF7L2;TGFA	miR-942
hsa04010	MAPK signaling pathway	25/830	266/21796	3.26315e-05	0.00714631	10125;1147;1843;1845;1848;2256;2260;23118;27092;356;4214;4803;4893;50487;5058;51701;5530;5778;6197;7046;776;80824;836;8491;9448	10000;100137049;10125;10235;10368;10369;10454;10746;10912;11072;11184;11221;11261;1147;115727;123745;1326;1386;1398;1399;1432;1616;1647;1649;1843;1844;1845;1846;1847;1848;1849;1850;1852;1950;1956;2002;2005;207;208;2122;2246;2247;2248;2249;2250;2251;2252;2253;2254;2255;2256;2257;2258;2259;2260;2261;2263;2264;22800;22808;23118;2316;23162;2317;2318;2353;23542;25780;26279;26281;26291;27006;27091;2709…	FASLG;CACNA1D;CASP3;CHUK;DUSP1;DUSP3;DUSP6;FGF11;FGFR1;MAP3K1;NGF;NRAS;PAK1;PPP3CA;PTPN7;RPS6KA3;TGFBR1;MAP4K3;MAP4K4;RASGRP1;TAB2;CACNG4;PLA2G3;NLK;DUSP16	let-7b
hsa04010	MAPK signaling pathway	22/768	266/21796	0.000200115	0.00730421	2002;2005;2246;22800;3845;4208;4915;51295;5156;5319;5495;5594;5595;55970;5598;5613;6885;7157;773;775;9254;9344	10000;100137049;10125;10235;10368;10369;10454;10746;10912;11072;11184;11221;11261;1147;115727;123745;1326;1386;1398;1399;1432;1616;1647;1649;1843;1844;1845;1846;1847;1848;1849;1850;1852;1950;1956;2002;2005;207;208;2122;2246;2247;2248;2249;2250;2251;2252;2253;2254;2255;2256;2257;2258;2259;2260;2261;2263;2264;22800;22808;23118;2316;23162;2317;2318;2353;23542;25780;26279;26281;26291;27006;27091;2709…	CACNA1A;CACNA1C;ELK1;ELK4;FGF1;KRAS;MEF2C;NTRK2;PDGFRA;PLA2G1B;PPM1B;MAPK1;MAPK3;MAPK7;PRKX;MAP3K7;TP53;CACNA2D2;TAOK2;RRAS2;ECSIT;GNG12	miR-143
hsa04722	Neurotrophin signaling pathway	14/768	126/21796	0.000145017	0.00730421	10818;3845;4915;5163;5294;5594;5595;5598;5781;596;7157;801;808;817	10000;10019;10603;10782;10818;10971;11108;11213;1398;1399;1432;1445;163688;207;208;2309;23533;25;2549;25759;25970;27018;27330;2885;2889;2932;3265;3551;356;3654;3656;3667;3725;3845;387;396;397;399694;4214;4215;4217;468;4790;4792;4793;4794;4803;4804;4893;4908;4909;4914;4915;4916;51135;5163;51806;5290;5291;5293;5294;5295;5296;5335;53358;5336;5594;5595;5598;5599;5600;5601;5602;5603;5604;5605;5607;560…	BCL2;CALM1;CALM3;CAMK2D;KRAS;NTRK2;PDK1;PIK3CG;MAPK1;MAPK3;MAPK7;PTPN11;TP53;FRS2	miR-143
hsa05216	Thyroid cancer	7/768	29/21796	5.19656e-05	0.00730421	3845;5594;5595;6932;7157;7170;7849	10342;1499;3265;3845;4609;4893;4914;51176;5468;5594;5595;5604;5605;595;5979;6256;6257;6258;673;6932;6934;7157;7170;7175;7849;8030;8031;83439;999	KRAS;MAPK1;MAPK3;TCF7;TP53;TPM3;PAX8	miR-143
hsa05200	Pathways in cancer	18/424	322/21796	6.67455e-05	0.00730863	1495;1871;2257;2258;3066;324;3480;387;405;4088;54205;5898;6608;7043;7046;7170;862;999	10000;1017;1019;1021;1026;1027;1029;10297;1030;10319;10342;10401;1050;10928;11186;11211;112398;112399;1147;1163;1282;1284;1286;1288;1387;1398;1399;1436;1438;1441;1487;1488;1495;1496;1499;1612;1613;1630;1855;1856;1857;1869;1870;1871;1950;1956;2033;2034;2064;207;208;2122;2246;2247;2248;2249;2250;2251;2252;2253;2254;2255;2256;2257;2258;2259;2260;2261;2263;2271;2277;22798;2308;2322;2323;2335;2353;235…	APC;RHOA;ARNT;RUNX1T1;CDH1;CTNNA1;E2F3;FGF12;FGF13;HDAC2;IGF1R;SMAD3;RALA;SMO;TGFB3;TGFBR1;TPM3;CYCS	miR-619
hsa05200	Pathways in cancer	18/417	322/21796	5.39432e-05	0.00738729	11186;1387;2249;2250;2308;2323;27148;284217;3479;356;3655;5582;5880;7473;7482;7849;8030;861	10000;1017;1019;1021;1026;1027;1029;10297;1030;10319;10342;10401;1050;10928;11186;11211;112398;112399;1147;1163;1282;1284;1286;1288;1387;1398;1399;1436;1438;1441;1487;1488;1495;1496;1499;1612;1613;1630;1855;1856;1857;1869;1870;1871;1950;1956;2033;2034;2064;207;208;2122;2246;2247;2248;2249;2250;2251;2252;2253;2254;2255;2256;2257;2258;2259;2260;2261;2263;2271;2277;22798;2308;2322;2323;2335;2353;235…	FASLG;RUNX1;CREBBP;FGF4;FGF5;FOXO1;FLT3LG;IGF1;ITGA6;PRKCG;RAC2;WNT3;WNT2B;PAX8;CCDC6;RASSF1;STK36;LAMA1	miR-571
hsa05216	Thyroid cancer	8/1168	29/21796	0.00010374	0.00757302	10342;51176;5594;595;7170;7849;8030;83439	10342;1499;3265;3845;4609;4893;4914;51176;5468;5594;5595;5604;5605;595;5979;6256;6257;6258;673;6932;6934;7157;7170;7175;7849;8030;8031;83439;999	CCND1;MAPK1;TPM3;PAX8;CCDC6;TFG;LEF1;TCF7L1	miR-373
hsa05215	Prostate cancer	13/995	88/21796	0.000172969	0.00757606	1026;1385;3479;5156;5594;5604;5728;64764;6655;7039;7184;80310;9586	10000;1017;1026;1027;10488;1147;1385;1387;148327;1499;1869;1870;1871;1950;1956;2033;2064;207;208;2260;2263;2308;23533;2475;2885;2932;3265;3320;3326;3479;3480;354;3551;3630;3645;367;369;3845;4193;468;4790;4792;4824;4893;51176;5154;5155;5156;5159;5170;5290;5291;5293;5294;5295;5296;5594;5595;56034;5604;5605;572;5728;5894;5925;595;596;5970;64764;6654;6655;6716;673;6932;6934;7039;7157;7184;80310;83439…	CDKN1A;CREB1;IGF1;PDGFRA;MAPK1;MAP2K1;PTEN;SOS2;TGFA;HSP90B1;CREB5;CREB3L2;PDGFD	miR-301b
hsa05200	Pathways in cancer	27/884	322/21796	0.000315408	0.00767492	1398;2033;2252;2308;324;3845;3918;405;4089;4254;4286;4436;5156;51684;5290;5295;5371;5594;5595;5727;5925;64399;6513;6789;8313;83439;9134	10000;1017;1019;1021;1026;1027;1029;10297;1030;10319;10342;10401;1050;10928;11186;11211;112398;112399;1147;1163;1282;1284;1286;1288;1387;1398;1399;1436;1438;1441;1487;1488;1495;1496;1499;1612;1613;1630;1855;1856;1857;1869;1870;1871;1950;1956;2033;2034;2064;207;208;2122;2246;2247;2248;2249;2250;2251;2252;2253;2254;2255;2256;2257;2258;2259;2260;2261;2263;2271;2277;22798;2308;2322;2323;2335;2353;235…	APC;ARNT;CRK;EP300;FGF7;FOXO1;KRAS;LAMC2;SMAD4;KITLG;MITF;MSH2;PDGFRA;PIK3CA;PIK3R1;PML;MAPK1;MAPK3;PTCH1;RB1;SLC2A1;STK4;AXIN2;CCNE2;SUFU;HHIP;TCF7L1	miR-132
hsa05200	Pathways in cancer	33/1083	322/21796	7.06304e-05	0.00773402	10297;10401;10928;1398;1488;1495;1612;1871;1956;2258;26060;2885;3655;3685;3725;4254;4436;5156;5578;5579;5594;5727;5728;5915;6776;6777;7042;7046;7474;8030;8325;867;9134	10000;1017;1019;1021;1026;1027;1029;10297;1030;10319;10342;10401;1050;10928;11186;11211;112398;112399;1147;1163;1282;1284;1286;1288;1387;1398;1399;1436;1438;1441;1487;1488;1495;1496;1499;1612;1613;1630;1855;1856;1857;1869;1870;1871;1950;1956;2033;2034;2064;207;208;2122;2246;2247;2248;2249;2250;2251;2252;2253;2254;2255;2256;2257;2258;2259;2260;2261;2263;2271;2277;22798;2308;2322;2323;2335;2353;235…	CBL;CRK;CTBP2;CTNNA1;DAPK1;E2F3;EGFR;FGF13;GRB2;ITGA6;ITGAV;JUN;KITLG;MSH2;PDGFRA;PRKCA;PRKCB;MAPK1;PTCH1;PTEN;RARB;STAT5A;STAT5B;TGFB2;TGFBR1;WNT5A;CCDC6;FZD8;CCNE2;APC2;PIAS3;RALBP1;APPL1	miR-141
hsa04010	MAPK signaling pathway	32/1319	266/21796	0.000165866	0.00780719	1432;2122;2251;2263;23118;2318;3306;3554;3845;4208;4217;4915;51701;5494;5567;5594;5606;5894;5906;5908;5921;6196;6655;6788;7048;7157;775;7786;8399;8491;9252;9693	10000;100137049;10125;10235;10368;10369;10454;10746;10912;11072;11184;11221;11261;1147;115727;123745;1326;1386;1398;1399;1432;1616;1647;1649;1843;1844;1845;1846;1847;1848;1849;1850;1852;1950;1956;2002;2005;207;208;2122;2246;2247;2248;2249;2250;2251;2252;2253;2254;2255;2256;2257;2258;2259;2260;2261;2263;2264;22800;22808;23118;2316;23162;2317;2318;2353;23542;25780;26279;26281;26291;27006;27091;2709…	CACNA1C;MAPK14;MECOM;FGF6;FGFR2;FLNC;HSPA2;IL1R1;KRAS;MEF2C;MAP3K5;NTRK2;PPM1A;PRKACB;MAPK1;MAP2K3;RAF1;RAP1A;RAP1B;RASA1;RPS6KA2;SOS2;STK3;TGFBR2;TP53;MAP3K12;PLA2G10;MAP4K3;RPS6KA5;RAPGEF2;TAB2;NLK	miR-19b
hsa05219	Bladder cancer	10/1634	40/21796	0.000575744	0.0078805	1026;1869;1871;23604;3576;4313;5594;5925;595;7422	1019;1026;1029;11186;1612;1613;1869;1870;1871;1890;1950;1956;2064;2261;2277;23604;3265;3576;369;3845;4193;4312;4313;4318;4609;4893;5228;5594;5595;5604;5605;5894;5925;595;673;7157;7422;7423;7424;999	CCND1;CDKN1A;E2F1;E2F3;IL8;MMP2;MAPK1;RB1;VEGFA;DAPK2	miR-93
hsa04722	Neurotrophin signaling pathway	18/1059	126/21796	3.83543e-05	0.00839958	10000;10019;10818;10971;27330;399694;4214;4915;5295;5594;5598;5603;57498;5906;5908;6197;801;998	10000;10019;10603;10782;10818;10971;11108;11213;1398;1399;1432;1445;163688;207;208;2309;23533;25;2549;25759;25970;27018;27330;2885;2889;2932;3265;3551;356;3654;3656;3667;3725;3845;387;396;397;399694;4214;4215;4217;468;4790;4792;4793;4794;4803;4804;4893;4908;4909;4914;4915;4916;51135;5163;51806;5290;5291;5293;5294;5295;5296;5335;53358;5336;5594;5595;5598;5599;5600;5601;5602;5603;5604;5605;5607;560…	CALM1;CDC42;MAP3K1;NTRK2;PIK3R1;MAPK1;MAPK7;MAPK13;RAP1A;RAP1B;RPS6KA3;AKT3;SH2B3;FRS2;YWHAQ;RPS6KA6;KIDINS220;SHC4	miR-488
hsa04722	Neurotrophin signaling pathway	17/1094	126/21796	0.000189313	0.00845244	10818;10971;11108;1398;2309;399694;4214;51135;5290;5594;5601;6195;6197;6654;7534;8503;9252	10000;10019;10603;10782;10818;10971;11108;11213;1398;1399;1432;1445;163688;207;208;2309;23533;25;2549;25759;25970;27018;27330;2885;2889;2932;3265;3551;356;3654;3656;3667;3725;3845;387;396;397;399694;4214;4215;4217;468;4790;4792;4793;4794;4803;4804;4893;4908;4909;4914;4915;4916;51135;5163;51806;5290;5291;5293;5294;5295;5296;5335;53358;5336;5594;5595;5598;5599;5600;5601;5602;5603;5604;5605;5607;560…	CRK;FOXO3;MAP3K1;PIK3CA;MAPK1;MAPK9;RPS6KA1;RPS6KA3;SOS1;YWHAZ;PIK3R3;RPS6KA5;FRS2;YWHAQ;PRDM4;IRAK4;SHC4	miR-520e
hsa05200	Pathways in cancer	32/1094	322/21796	0.000191959	0.00845244	1398;1438;1869;1871;2252;2260;23604;3480;3576;3673;3716;3815;3909;3915;4087;4292;51176;5290;54583;5594;5601;5728;595;6654;7048;7170;7422;8030;8323;83439;8503;861	10000;1017;1019;1021;1026;1027;1029;10297;1030;10319;10342;10401;1050;10928;11186;11211;112398;112399;1147;1163;1282;1284;1286;1288;1387;1398;1399;1436;1438;1441;1487;1488;1495;1496;1499;1612;1613;1630;1855;1856;1857;1869;1870;1871;1950;1956;2033;2034;2064;207;208;2122;2246;2247;2248;2249;2250;2251;2252;2253;2254;2255;2256;2257;2258;2259;2260;2261;2263;2271;2277;22798;2308;2322;2323;2335;2353;235…	CCND1;RUNX1;CRK;CSF2RA;E2F1;E2F3;FGF7;FGFR1;IGF1R;IL8;ITGA2;JAK1;KIT;LAMA3;LAMC1;SMAD2;MLH1;PIK3CA;MAPK1;MAPK9;PTEN;SOS1;TGFBR2;TPM3;VEGFA;CCDC6;FZD6;PIK3R3;DAPK2;LEF1;EGLN1;TCF7L1	miR-520e
hsa04660	T cell receptor signaling pathway	16/1335	105/21796	0.000639648	0.00875518	10451;10725;1432;2885;3458;3845;4773;5295;5594;5609;56924;6654;7410;868;940;998	10000;10125;1019;10298;10451;10725;10892;11261;1147;1326;1432;1437;1493;1739;207;208;2353;23533;23624;2534;27040;2885;2932;29851;3265;3458;3551;3558;3565;3567;3586;3702;3725;3845;387;3932;3937;4690;4772;4773;4775;4776;4790;4792;4793;4794;4893;5058;5062;5063;5133;5163;5290;5291;5293;5294;5295;5296;5530;5532;5533;5534;5535;5594;5595;5600;5603;5604;5605;5609;56924;57144;5777;5788;5894;5970;6300;6392…	CBLB;CD28;CDC42;MAPK14;GRB2;IFNG;KRAS;NFATC2;PIK3R1;MAPK1;MAP2K7;SOS1;VAV2;VAV3;NFAT5;PAK6	miR-27b
hsa05200	Pathways in cancer	34/1138	322/21796	8.01206e-05	0.00877321	1284;1398;1438;1869;1871;2252;2260;23604;331;3480;3576;3673;3716;3815;3909;3915;4087;4292;51176;5290;54583;5594;5601;5728;5900;595;6654;7048;7170;8030;8323;83439;8503;861	10000;1017;1019;1021;1026;1027;1029;10297;1030;10319;10342;10401;1050;10928;11186;11211;112398;112399;1147;1163;1282;1284;1286;1288;1387;1398;1399;1436;1438;1441;1487;1488;1495;1496;1499;1612;1613;1630;1855;1856;1857;1869;1870;1871;1950;1956;2033;2034;2064;207;208;2122;2246;2247;2248;2249;2250;2251;2252;2253;2254;2255;2256;2257;2258;2259;2260;2261;2263;2271;2277;22798;2308;2322;2323;2335;2353;235…	XIAP;CCND1;RUNX1;COL4A2;CRK;CSF2RA;E2F1;E2F3;FGF7;FGFR1;IGF1R;IL8;ITGA2;JAK1;KIT;LAMA3;LAMC1;SMAD2;MLH1;PIK3CA;MAPK1;MAPK9;PTEN;RALGDS;SOS1;TGFBR2;TPM3;CCDC6;FZD6;PIK3R3;DAPK2;LEF1;EGLN1;TCF7L1	miR-302d
hsa05215	Prostate cancer	9/619	88/21796	0.000881175	0.00887747	1387;1499;2260;3326;3480;4893;5295;5594;5894	10000;1017;1026;1027;10488;1147;1385;1387;148327;1499;1869;1870;1871;1950;1956;2033;2064;207;208;2260;2263;2308;23533;2475;2885;2932;3265;3320;3326;3479;3480;354;3551;3630;3645;367;369;3845;4193;468;4790;4792;4824;4893;51176;5154;5155;5156;5159;5170;5290;5291;5293;5294;5295;5296;5594;5595;56034;5604;5605;572;5728;5894;5925;595;596;5970;64764;6654;6655;6716;673;6932;6934;7039;7157;7184;80310;83439…	CREBBP;CTNNB1;FGFR1;HSP90AB1;IGF1R;NRAS;PIK3R1;MAPK1;RAF1	miR-634
hsa05219	Bladder cancer	6/619	40/21796	0.000863724	0.00887747	2261;2277;4893;5228;5594;5894	1019;1026;1029;11186;1612;1613;1869;1870;1871;1890;1950;1956;2064;2261;2277;23604;3265;3576;369;3845;4193;4312;4313;4318;4609;4893;5228;5594;5595;5604;5605;5894;5925;595;673;7157;7422;7423;7424;999	FGFR3;FIGF;NRAS;PGF;MAPK1;RAF1	miR-634
hsa05215	Prostate cancer	13/1042	88/21796	0.000271201	0.00910393	1027;1871;2260;2263;4792;51176;5156;5604;595;596;6932;90993;9134	10000;1017;1026;1027;10488;1147;1385;1387;148327;1499;1869;1870;1871;1950;1956;2033;2064;207;208;2260;2263;2308;23533;2475;2885;2932;3265;3320;3326;3479;3480;354;3551;3630;3645;367;369;3845;4193;468;4790;4792;4824;4893;51176;5154;5155;5156;5159;5170;5290;5291;5293;5294;5295;5296;5594;5595;56034;5604;5605;572;5728;5894;5925;595;596;5970;64764;6654;6655;6716;673;6932;6934;7039;7157;7184;80310;83439…	CCND1;BCL2;CDKN1B;E2F3;FGFR1;FGFR2;NFKBIA;PDGFRA;MAP2K1;TCF7;CCNE2;LEF1;CREB3L1	miR-34a
hsa05215	Prostate cancer	11/677	88/21796	8.73595e-05	0.00956587	10000;1027;1385;1499;1871;2033;2260;369;5295;7157;7184	10000;1017;1026;1027;10488;1147;1385;1387;148327;1499;1869;1870;1871;1950;1956;2033;2064;207;208;2260;2263;2308;23533;2475;2885;2932;3265;3320;3326;3479;3480;354;3551;3630;3645;367;369;3845;4193;468;4790;4792;4824;4893;51176;5154;5155;5156;5159;5170;5290;5291;5293;5294;5295;5296;5594;5595;56034;5604;5605;572;5728;5894;5925;595;596;5970;64764;6654;6655;6716;673;6932;6934;7039;7157;7184;80310;83439…	ARAF;CDKN1B;CREB1;CTNNB1;E2F3;EP300;FGFR1;PIK3R1;TP53;HSP90B1;AKT3	miR-150
hsa05215	Prostate cancer	12/884	88/21796	0.000221715	0.0097111	208;2260;51176;5155;5295;5595;56034;5728;596;7157;83439;9586	10000;1017;1026;1027;10488;1147;1385;1387;148327;1499;1869;1870;1871;1950;1956;2033;2064;207;208;2260;2263;2308;23533;2475;2885;2932;3265;3320;3326;3479;3480;354;3551;3630;3645;367;369;3845;4193;468;4790;4792;4824;4893;51176;5154;5155;5156;5159;5170;5290;5291;5293;5294;5295;5296;5594;5595;56034;5604;5605;572;5728;5894;5925;595;596;5970;64764;6654;6655;6716;673;6932;6934;7039;7157;7184;80310;83439…	AKT2;BCL2;FGFR1;PDGFB;PIK3R1;MAPK3;PTEN;TP53;CREB5;LEF1;PDGFC;TCF7L1	miR-612
hsa05216	Thyroid cancer	7/884	29/21796	0.000125733	0.0097111	51176;5595;7157;7170;7175;83439;999	10342;1499;3265;3845;4609;4893;4914;51176;5468;5594;5595;5604;5605;595;5979;6256;6257;6258;673;6932;6934;7157;7170;7175;7849;8030;8031;83439;999	CDH1;MAPK3;TP53;TPM3;TPR;LEF1;TCF7L1	miR-612
hsa04722	Neurotrophin signaling pathway	14/859	126/21796	0.000452314	0.00990568	1398;1399;396;4804;4915;4916;51806;5294;5594;581;5879;6464;7161;818	10000;10019;10603;10782;10818;10971;11108;11213;1398;1399;1432;1445;163688;207;208;2309;23533;25;2549;25759;25970;27018;27330;2885;2889;2932;3265;3551;356;3654;3656;3667;3725;3845;387;396;397;399694;4214;4215;4217;468;4790;4792;4793;4794;4803;4804;4893;4908;4909;4914;4915;4916;51135;5163;51806;5290;5291;5293;5294;5295;5296;5335;53358;5336;5594;5595;5598;5599;5600;5601;5602;5603;5604;5605;5607;560…	ARHGDIA;BAX;CAMK2G;CRK;CRKL;NGFR;NTRK2;NTRK3;PIK3CG;MAPK1;RAC1;SHC1;TP73;CALML5	miR-650
